# Supplementary material for: Gut microbiota derived metabolite trimethylamine N-oxide influences prostate cancer progression via the p38/HMOX1 pathway
Source: Front Pharmacol. 2025 Jan 9;15:1526051. doi: 10.3389/fphar.2024.1526051 (PMC11754881; doi:10.3389/fphar.2024.1526051)
Supplement: Supplementary file 1 [file Table2.xlsx]

## Sheet: Sheet1
gene_id	gene_name	EntrezID	transcript_id	GO	KEGG	KO_ENTRY	EC	TF_Family	Description	trans_type	DO	Reactome	FPKM.TMAO_1	FPKM.TMAO_2	FPKM.TMAO_3	FPKM.NC_1	FPKM.NC_2	FPKM.NC_3	fc	log2(fc)	pval	regulation	significant
ENSG00000160888	IER2	9592	ENST00000588173;ENST00000292433;ENST00000587885	GO:0003677(DNA binding);GO:0005515(protein binding);GO:0005634(nucleus);GO:0005654(nucleoplasm);GO:0005737(cytoplasm);GO:0030182(neuron differentiation);GO:0045944(positive regulation of transcription by RNA polymerase II);GO:0048870(cell motility);GO:0071774(response to fibroblast growth factor);GO:0071774(response to fibroblast growth factor)	NA	NA	NA	NA	immediate early response 2 [Source:HGNC Symbol;Acc:HGNC:28871]	protein_coding	NA	NA	4.92573	4.9076	10.1827	2.87842	2.80026	3.64064	2.1478	1.10286	3.92909e-06	0.00396862	up	yes
ENSG00000142684	ZNF593	51042	ENST00000374266;ENST00000270812	GO:0003676(nucleic acid binding);GO:0003677(DNA binding);GO:0005515(protein binding);GO:0005634(nucleus);GO:0005654(nucleoplasm);GO:0005730(nucleolus);GO:0008270(zinc ion binding);GO:0045944(positive regulation of transcription by RNA polymerase II);GO:0046872(metal ion binding);GO:1903026(negative regulation of RNA polymerase II regulatory region sequence-specific DNA binding);GO:1903026(negativ…	NA	NA	NA	NA	zinc finger protein 593 [Source:HGNC Symbol;Acc:HGNC:30943]	protein_coding	NA	NA	7.46937	7.5494	15.3173	4.90929	3.57946	4.01974	2.42524	1.27813	5.81557e-06	0.00526118	up	yes
ENSG00000160256	SLX9	85395	ENST00000291634;ENST00000479127;ENST00000397826;ENST00000485207;ENST00000458015	GO:0000462(maturation of SSU-rRNA from tricistronic rRNA transcript (SSU-rRNA, 5.8S rRNA, LSU-rRNA));GO:0005515(protein binding);GO:0005634(nucleus);GO:0005730(nucleolus);GO:0030686(90S preribosome);GO:0030688(preribosome, small subunit precursor);GO:0030688(preribosome, small subunit precursor)	NA	NA	NA	NA	SLX9 ribosome biogenesis factor [Source:HGNC Symbol;Acc:HGNC:15811]	protein_coding;processed_transcript	NA	NA	5.05823	6.37828	11.202	3.98081	2.49891	3.63869	2.23736	1.1618	1.99378e-05	0.0132914	up	yes
ENSG00000259171	ENSG00000259171		ENST00000553909	NA	NA	NA	NA	NA	novel protein, ANG-RNASE4 readthrough	protein_coding	NA	NA	2.1419	2.56073	3.32033	0.98174	1.12671	1.53964	2.17006	1.11774	2.57422e-05	0.0168243	up	yes
ENSG00000120738	EGR1	1958	ENST00000239938	GO:0000122(negative regulation of transcription by RNA polymerase II);GO:0000785(chromatin);GO:0000976(transcription cis-regulatory region binding);GO:0000977(RNA polymerase II transcription regulatory region sequence-specific DNA binding);GO:0000978(RNA polymerase II cis-regulatory region sequence-specific DNA binding);GO:0000981(DNA-binding transcription factor activity, RNA polymerase II-speci…	04371(Apelin signaling pathway);04912(GnRH signaling pathway);04928(Parathyroid hormone synthesis, secretion and action);04933(AGE-RAGE signaling pathway in diabetic complications);05020(Prion disease);05166(Human T-cell leukemia virus 1 infection)	NA	NA	zf-C2H2	early growth response 1 [Source:HGNC Symbol;Acc:HGNC:3238]	protein_coding	DOID:0050155(sensory_system_disease);DOID:0050622(reproductive_organ_benign_neoplasm);DOID:0050686(organ_system_cancer);DOID:0050701(electroclinical_syndrome);DOID:0050704(childhood_electroclinical_syndrome);DOID:0050828(artery_disease);DOID:0060072(benign_neoplasm);DOID:0060083(immune_system_cancer);DOID:0060084(cell_type_benign_neoplasm);DOID:0060085(organ_system_benign_neoplasm);DOID:0060086(f…	R-HSA-1015702(Expression of IFN-induced genes);R-HSA-8944078(EGR1 binds the PTEN gene promoter);R-HSA-8944104(PTEN gene transcription is stimulated by TP53, EGR1, PPARG, ATF2, MAF1, and inhibited by NR2E1, SALL4, MECOM, SNAI1, SNAI2, JUN);R-HSA-9031616(EGR binds ARC gene);R-HSA-9031624(ARC gene expression);R-HSA-9612073(NGF- and MAPK-dependent EGR1, EGR2 and EGR4 expression);R-HSA-9612483(EGR1,2,…	4.91008	4.32079	2.61705	1.50523	2.82662	1.32453	2.09461	1.06668	0.000127836	0.0499265	up	yes
ENSG00000204388	HSPA1B	3304	ENST00000375650	GO:0000166(nucleotide binding);GO:0001618(virus receptor activity);GO:0001664(G protein-coupled receptor binding);GO:0003723(RNA binding);GO:0005102(signaling receptor binding);GO:0005515(protein binding);GO:0005524(ATP binding);GO:0005576(extracellular region);GO:0005634(nucleus);GO:0005654(nucleoplasm);GO:0005737(cytoplasm);GO:0005739(mitochondrion);GO:0005783(endoplasmic reticulum);GO:0005813(…	03040(Spliceosome);04010(MAPK signaling pathway);04141(Protein processing in endoplasmic reticulum);04144(Endocytosis);04213(Longevity regulating pathway - multiple species);04612(Antigen processing and presentation);04915(Estrogen signaling pathway);05020(Prion disease);05134(Legionellosis);05145(Toxoplasmosis);05162(Measles)	NA	NA	NA	heat shock protein family A (Hsp70) member 1B [Source:HGNC Symbol;Acc:HGNC:5233]	protein_coding	NA	R-HSA-192746(Binding of M1 to vRNP);R-HSA-3371422(ATP hydrolysis by HSP70);R-HSA-3371467(SIRT1 deacetylates HSF1);R-HSA-3371503(STIP1(HOP) binds HSP90 and HSP70:HSP40:nascent protein);R-HSA-3371518(SIRT1 binds to HSF1);R-HSA-3371554(HSF1 acetylation at Lys80);R-HSA-3371590(HSP70 binds to HSP40:nascent protein);R-HSA-450551(AUF1 binds translation and heat shock proteins);R-HSA-450580(AUF1 (hnRNP D…	30.4317	28.4008	13.6899	8.0818	11.9852	7.45201	2.63536	1.398	0.000301162	0.0829219	up	yes
ENSG00000125652	ALKBH7	84266	ENST00000245812;ENST00000596657	GO:0005515(protein binding);GO:0005739(mitochondrion);GO:0005759(mitochondrial matrix);GO:0006631(fatty acid metabolic process);GO:0006974(cellular response to DNA damage stimulus);GO:0010883(regulation of lipid storage);GO:0012501(programmed cell death);GO:0016491(oxidoreductase activity);GO:0046872(metal ion binding);GO:0051213(dioxygenase activity);GO:1902445(regulation of mitochondrial membra…	NA	NA	NA	NA	alkB homolog 7 [Source:HGNC Symbol;Acc:HGNC:21306]	protein_coding	NA	NA	3.83862	4.30509	9.935	3.47184	2.52404	2.01932	2.25555	1.17348	0.000545868	0.117644	up	yes
ENSG00000100292	HMOX1	3162	ENST00000679074;ENST00000216117;ENST00000412893;ENST00000494998;ENST00000481190	GO:0001525(angiogenesis);GO:0001666(response to hypoxia);GO:0001935(endothelial cell proliferation);GO:0002246(wound healing involved in inflammatory response);GO:0002686(negative regulation of leukocyte migration);GO:0004392(heme oxygenase (decyclizing) activity);GO:0004630(phospholipase D activity);GO:0005198(structural molecule activity);GO:0005515(protein binding);GO:0005615(extracellular spa…	00860(Porphyrin and chlorophyll metabolism);01100(Metabolic pathways);04066(HIF-1 signaling pathway);04216(Ferroptosis);04978(Mineral absorption);05200(Pathways in cancer);05206(MicroRNAs in cancer);05225(Hepatocellular carcinoma);05418(Fluid shear stress and atherosclerosis);05418(Fluid shear stress and atherosclerosis)	K00510	EC:1.14.14.18	NA	heme oxygenase 1 [Source:HGNC Symbol;Acc:HGNC:5013]	protein_coding;retained_intron;nonsense_mediated_decay	DOID:0014667(disease_of_metabolism);DOID:0050013(carbohydrate_metabolism_disease);DOID:0050117(disease_by_infectious_agent);DOID:0050161(lower_respiratory_tract_disease);DOID:0050177(monogenic_disease);DOID:0050615(respiratory_system_cancer);DOID:0050686(organ_system_cancer);DOID:0050687(cell_type_cancer);DOID:0050737(autosomal_recessive_disease);DOID:0050739(autosomal_genetic_disease);DOID:00508…	R-HSA-1250272(TXNIP binds NLRP3);R-HSA-189398(HMOX1 dimer, HMOX2 cleave heme);R-HSA-6797268(Expression of HMOX1);R-HSA-9609860(Tail-anchored protein:SGTA:BAG6:GET4:UBL4A:ASNA1:ATP dissociates and ASNA1 hydrolyzes ATP yielding Tail-anchored protein:ASNA1:ADP);R-HSA-9609899(Tail-anchored protein:ASNA1:ADP binds WRB:CAMLG at the endoplasmic reticulum membrane);R-HSA-9609917(Tail-anchored protein:ASN…	53.8965	49.0199	23.1953	18.2189	16.516	19.0952	2.34278	1.22822	0.00102126	0.178238	up	yes
ENSG00000171223	JUNB	3726,10535	ENST00000302754	GO:0000785(chromatin);GO:0000977(RNA polymerase II transcription regulatory region sequence-specific DNA binding);GO:0000978(RNA polymerase II cis-regulatory region sequence-specific DNA binding);GO:0000981(DNA-binding transcription factor activity, RNA polymerase II-specific);GO:0001228(DNA-binding transcription activator activity, RNA polymerase II-specific);GO:0001570(vasculogenesis);GO:000164…	04380(Osteoclast differentiation);04668(TNF signaling pathway);04935(Growth hormone synthesis, secretion and action)	NA	NA	TF_bZIP	JunB proto-oncogene, AP-1 transcription factor subunit [Source:HGNC Symbol;Acc:HGNC:6205]	protein_coding	DOID:0050177(monogenic_disease);DOID:0050686(organ_system_cancer);DOID:0050736(autosomal_dominant_disease);DOID:0050739(autosomal_genetic_disease);DOID:0060058(lymphoma);DOID:0060083(immune_system_cancer);DOID:1036(chronic_leukemia);DOID:1037(lymphoblastic_leukemia);DOID:1040(chronic_lymphocytic_leukemia);DOID:1240(leukemia);DOID:14566(disease_of_cellular_proliferation);DOID:162(cancer);DOID:2531…	R-HSA-2187293(SMAD2/3:SMAD4 complex positively regulates JUNB transcription);R-HSA-6790036(Expression of STAT3-upregulated nuclear proteins);R-HSA-9031575(AP-1 binds ARC gene);R-HSA-9031624(ARC gene expression);R-HSA-9725345(NPM-ALK-dependent JUNB translation)	5.76964	6.52273	15.9513	3.60848	2.28323	3.31727	3.06698	1.61682	0.00142123	0.215292	up	yes
ENSG00000123689	G0S2	50486	ENST00000367029	GO:0003674(molecular_function);GO:0005515(protein binding);GO:0005739(mitochondrion);GO:0005811(lipid droplet);GO:0006915(apoptotic process);GO:0097191(extrinsic apoptotic signaling pathway);GO:0120162(positive regulation of cold-induced thermogenesis);GO:2001238(positive regulation of extrinsic apoptotic signaling pathway)	NA	NA	NA	NA	G0/G1 switch 2 [Source:HGNC Symbol;Acc:HGNC:30229]	protein_coding	DOID:14566(disease_of_cellular_proliferation);DOID:162(cancer);DOID:4(disease)	R-HSA-1989759(Expression of G0S2)	14.3469	18.2887	21.4823	8.96205	4.19902	10.4511	2.29195	1.19658	0.00406628	0.386733	up	yes
ENSG00000125968	ID1	3397	ENST00000376112;ENST00000376105	GO:0000122(negative regulation of transcription by RNA polymerase II);GO:0001525(angiogenesis);GO:0005515(protein binding);GO:0005634(nucleus);GO:0005654(nucleoplasm);GO:0005737(cytoplasm);GO:0005794(Golgi apparatus);GO:0005813(centrosome);GO:0007179(transforming growth factor beta receptor signaling pathway);GO:0007420(brain development);GO:0008022(protein C-terminus binding);GO:0010621(negative…	04015(Rap1 signaling pathway);04350(TGF-beta signaling pathway);04390(Hippo signaling pathway);04550(Signaling pathways regulating pluripotency of stem cells);04550(Signaling pathways regulating pluripotency of stem cells)	NA	NA	bHLH	inhibitor of DNA binding 1, HLH protein [Source:HGNC Symbol;Acc:HGNC:5360]	protein_coding	DOID:0050155(sensory_system_disease);DOID:0050686(organ_system_cancer);DOID:0050687(cell_type_cancer);DOID:0050828(artery_disease);DOID:0060037(developmental_disorder_of_mental_health);DOID:0060040(pervasive_developmental_disorder);DOID:0060083(immune_system_cancer);DOID:0060100(musculoskeletal_system_cancer);DOID:0060116(sensory_system_cancer);DOID:10283(prostate_cancer);DOID:10534(stomach_cance…	R-HSA-3209165(ID1 sequesters ETS2);R-HSA-8979082(Phosphorylated ETS2 binds p16INK4A promoter);R-HSA-9613460(ID1 and ID3 gene expression)	7.66134	6.96721	21.4826	4.6669	2.82418	4.31075	3.05979	1.61343	0.00446594	0.395761	up	yes
ENSG00000115268	RPS15	6209	ENST00000233609;ENST00000592623;ENST00000592588;ENST00000586096;ENST00000589656;ENST00000593052;ENST00000585665;ENST00000591804;ENST00000586686;ENST00000591032;ENST00000592700	GO:0000028(ribosomal small subunit assembly);GO:0000056(ribosomal small subunit export from nucleus);GO:0001649(osteoblast differentiation);GO:0002181(cytoplasmic translation);GO:0003677(DNA binding);GO:0003723(RNA binding);GO:0003735(structural constituent of ribosome);GO:0005515(protein binding);GO:0005634(nucleus);GO:0005654(nucleoplasm);GO:0005737(cytoplasm);GO:0005829(cytosol);GO:0005840(rib…	03010(Ribosome);05171(Coronavirus disease - COVID-19);05171(Coronavirus disease - COVID-19)	NA	NA	NA	ribosomal protein S15 [Source:HGNC Symbol;Acc:HGNC:10388]	protein_coding;retained_intron	NA	R-HSA-141671(Polypeptide release from the eRF3-GDP:eRF1:mRNA:80S Ribosome complex);R-HSA-141673(GTP Hydrolysis by eRF3 bound to the eRF1:mRNA:polypeptide:80S Ribosome complex);R-HSA-141691(GTP bound eRF3:eRF1 complex binds the peptidyl tRNA:mRNA:80S Ribosome complex);R-HSA-156808(Formation of translation initiation complexes yielding circularized Ceruloplasmin mRNA in a 'closed-loop' conformation…	93.3018	127.862	182.166	79.9236	33.0798	46.3833	2.53051	1.33943	0.00492149	0.416739	up	yes
ENSG00000204389	HSPA1A	3303	ENST00000375651	GO:0000166(nucleotide binding);GO:0001618(virus receptor activity);GO:0001664(G protein-coupled receptor binding);GO:0003714(transcription corepressor activity);GO:0003723(RNA binding);GO:0005102(signaling receptor binding);GO:0005515(protein binding);GO:0005524(ATP binding);GO:0005576(extracellular region);GO:0005634(nucleus);GO:0005654(nucleoplasm);GO:0005737(cytoplasm);GO:0005739(mitochondrion…	03040(Spliceosome);04010(MAPK signaling pathway);04141(Protein processing in endoplasmic reticulum);04144(Endocytosis);04213(Longevity regulating pathway - multiple species);04612(Antigen processing and presentation);04915(Estrogen signaling pathway);05020(Prion disease);05134(Legionellosis);05145(Toxoplasmosis);05162(Measles)	NA	NA	NA	heat shock protein family A (Hsp70) member 1A [Source:HGNC Symbol;Acc:HGNC:5232]	protein_coding	NA	R-HSA-192746(Binding of M1 to vRNP);R-HSA-3371422(ATP hydrolysis by HSP70);R-HSA-3371467(SIRT1 deacetylates HSF1);R-HSA-3371503(STIP1(HOP) binds HSP90 and HSP70:HSP40:nascent protein);R-HSA-3371518(SIRT1 binds to HSF1);R-HSA-3371554(HSF1 acetylation at Lys80);R-HSA-3371590(HSP70 binds to HSP40:nascent protein);R-HSA-450551(AUF1 binds translation and heat shock proteins);R-HSA-450580(AUF1 (hnRNP D…	22.4488	20.5429	10.2768	5.67811	11.2059	5.13126	2.41961	1.27478	0.00899349	0.551594	up	yes
ENSG00000103326	CAPN15	6650	ENST00000219611;ENST00000562370;ENST00000565010;ENST00000567216;ENST00000637507;ENST00000568402	GO:0004198(calcium-dependent cysteine-type endopeptidase activity);GO:0005515(protein binding);GO:0005737(cytoplasm);GO:0006508(proteolysis);GO:0008233(peptidase activity);GO:0008234(cysteine-type peptidase activity);GO:0016787(hydrolase activity);GO:0046872(metal ion binding);GO:0046872(metal ion binding)	NA	NA	NA	Others	calpain 15 [Source:HGNC Symbol;Acc:HGNC:11182]	protein_coding;retained_intron;processed_transcript	NA	R-HSA-8848658(CAPN:4xCa2+:CAPNS cleave cytoskeletal proteins)	3.22399	4.19945	7.55967	2.86254	1.57695	2.5312	2.14945	1.10397	0.0138604	0.663291	up	yes
ENSG00000181649	PHLDA2	7262	ENST00000314222	GO:0001890(placenta development);GO:0005515(protein binding);GO:0005737(cytoplasm);GO:0006915(apoptotic process);GO:0009887(animal organ morphogenesis);GO:0010468(regulation of gene expression);GO:0016020(membrane);GO:0030334(regulation of cell migration);GO:0043065(positive regulation of apoptotic process);GO:0045995(regulation of embryonic development);GO:0060721(regulation of spongiotrophoblas…	NA	NA	NA	NA	pleckstrin homology like domain family A member 2 [Source:HGNC Symbol;Acc:HGNC:12385]	protein_coding	NA	NA	20.5186	22.539	42.5296	18.0699	9.16802	12.2785	2.16586	1.11494	0.0151396	0.688031	up	yes
ENSG00000125534	PPDPF	79144	ENST00000370177;ENST00000370179;ENST00000473620;ENST00000464438	GO:0007275(multicellular organism development);GO:0030154(cell differentiation);GO:0030154(cell differentiation)	NA	NA	NA	NA	pancreatic progenitor cell differentiation and proliferation factor [Source:HGNC Symbol;Acc:HGNC:16142]	protein_coding;processed_transcript	NA	NA	20.6497	24.7796	63.1424	19.2147	10.3996	11.9725	2.61073	1.38445	0.0153359	0.694532	up	yes
ENSG00000170955	CAVIN3	112464	ENST00000530979;ENST00000303927;ENST00000524852;ENST00000532354	GO:0005080(protein kinase C binding);GO:0005515(protein binding);GO:0005737(cytoplasm);GO:0005829(cytosol);GO:0005901(caveola);GO:0016020(membrane);GO:0030866(cortical actin cytoskeleton organization);GO:0032922(circadian regulation of gene expression);GO:0032991(protein-containing complex);GO:0048511(rhythmic process);GO:0051898(negative regulation of protein kinase B signaling);GO:0070374(posit…	NA	NA	NA	NA	caveolae associated protein 3 [Source:HGNC Symbol;Acc:HGNC:9400]	protein_coding;retained_intron	DOID:14566(disease_of_cellular_proliferation);DOID:162(cancer);DOID:4(disease)	NA	4.38941	4.11035	20.926	3.7955	2.35189	2.84279	3.2731	1.71066	0.0291691	0.918787	up	yes
ENSG00000240972	MIF	4282,268,6279,6280	ENST00000215754;ENST00000465752;ENST00000498385	GO:0001516(prostaglandin biosynthetic process);GO:0001819(positive regulation of cytokine production);GO:0001934(positive regulation of protein phosphorylation);GO:0002020(protease binding);GO:0002376(immune system process);GO:0002906(negative regulation of mature B cell apoptotic process);GO:0004167(dopachrome isomerase activity);GO:0005125(cytokine activity);GO:0005126(cytokine receptor binding…	00350(Tyrosine metabolism);00360(Phenylalanine metabolism);01100(Metabolic pathways);01100(Metabolic pathways)	K07253	EC:5.3.2.1	NA	macrophage migration inhibitory factor [Source:HGNC Symbol;Acc:HGNC:7097]	protein_coding;retained_intron	DOID:0014667(disease_of_metabolism);DOID:0050013(carbohydrate_metabolism_disease);DOID:0050117(disease_by_infectious_agent);DOID:0050161(lower_respiratory_tract_disease);DOID:0050338(primary_bacterial_infectious_disease);DOID:0050589(inflammatory_bowel_disease);DOID:0050615(respiratory_system_cancer);DOID:0050686(organ_system_cancer);DOID:0050687(cell_type_cancer);DOID:0050828(artery_disease);DOI…	R-HSA-5676133(CD74 binds MIF);R-HSA-6798748(Exocytosis of secretory granule lumen proteins);R-HSA-6800434(Exocytosis of ficolin-rich granule lumen proteins);R-HSA-8950732(Expression of Macrophage migration inhibitory factor)	54.5637	55.2876	235.872	55.2732	25.4598	26.7081	3.2178	1.68607	0.031489	0.939995	up	yes
ENSG00000152082	MZT2B	80097	ENST00000281871;ENST00000409255;ENST00000651060;ENST00000455239;ENST00000491178;ENST00000480182;ENST00000485869;ENST00000457492;ENST00000425361	GO:0000931(gamma-tubulin ring complex);GO:0005515(protein binding);GO:0005654(nucleoplasm);GO:0005737(cytoplasm);GO:0005813(centrosome);GO:0005815(microtubule organizing center);GO:0005819(spindle);GO:0005829(cytosol);GO:0005856(cytoskeleton);GO:0005856(cytoskeleton)	NA	NA	NA	NA	mitotic spindle organizing protein 2B [Source:HGNC Symbol;Acc:HGNC:25886]	protein_coding;processed_transcript;retained_intron	NA	R-HSA-380283(Recruitment of additional gamma tubulin/ gamma TuRC to the centrosome);R-HSA-380316(Association of NuMA with microtubules);R-HSA-380508(Translocation of NuMA to the centrosomes)	5.8767	6.07007	18.1556	5.73385	2.28918	3.34965	2.6469	1.4043	0.0335751	0.960623	up	yes
ENSG00000185883	ATP6V0C	527	ENST00000330398;ENST00000568562;ENST00000564973;ENST00000565223	GO:0000139(Golgi membrane);GO:0000220(vacuolar proton-transporting V-type ATPase, V0 domain);GO:0005515(protein binding);GO:0005765(lysosomal membrane);GO:0005773(vacuole);GO:0005774(vacuolar membrane);GO:0005886(plasma membrane);GO:0005925(focal adhesion);GO:0006811(ion transport);GO:0007035(vacuolar acidification);GO:0007042(lysosomal lumen acidification);GO:0010008(endosome membrane);GO:001507…	00190(Oxidative phosphorylation);01100(Metabolic pathways);04142(Lysosome);04145(Phagosome);04721(Synaptic vesicle cycle);04966(Collecting duct acid secretion);05110(Vibrio cholerae infection);05120(Epithelial cell signaling in Helicobacter pylori infection);05152(Tuberculosis);05165(Human papillomavirus infection);05323(Rheumatoid arthritis);05323(Rheumatoid arthritis)	NA	NA	NA	ATPase H+ transporting V0 subunit c [Source:HGNC Symbol;Acc:HGNC:855]	protein_coding	DOID:0050686(organ_system_cancer);DOID:14566(disease_of_cellular_proliferation);DOID:1612(breast_cancer);DOID:162(cancer);DOID:1826(epilepsy_syndrome);DOID:331(central_nervous_system_disease);DOID:4(disease);DOID:5093(thoracic_cancer);DOID:7(disease_of_anatomical_entity);DOID:863(nervous_system_disease);DOID:936(brain_disease)	R-HSA-1222516(Intraphagosomal pH is lowered to 5 by V-ATPase);R-HSA-5252133(ATP6AP1 binds V-ATPase);R-HSA-6798739(Exocytosis of azurophil granule membrane proteins);R-HSA-6798747(Exocytosis of tertiary granule membrane proteins);R-HSA-6800426(Exocytosis of ficolin-rich granule membrane proteins);R-HSA-74723(Endosome acidification);R-HSA-917841(Acidification of Tf:TfR1 containing endosome);R-HSA-9…	25.2093	26.4738	76.8664	23.3815	15.0222	17.821	2.28635	1.19305	0.0337634	0.963528	up	yes
ENSG00000224051	CPTP	80772	ENST00000343938;ENST00000488011;ENST00000464957	GO:0005543(phospholipid binding);GO:0005634(nucleus);GO:0005640(nuclear outer membrane);GO:0005737(cytoplasm);GO:0005768(endosome);GO:0005794(Golgi apparatus);GO:0005829(cytosol);GO:0005886(plasma membrane);GO:0006687(glycosphingolipid metabolic process);GO:0006869(lipid transport);GO:0008289(lipid binding);GO:0010008(endosome membrane);GO:0010507(negative regulation of autophagy);GO:0016020(memb…	NA	NA	NA	NA	ceramide-1-phosphate transfer protein [Source:HGNC Symbol;Acc:HGNC:28116]	protein_coding;processed_transcript	NA	R-HSA-5339535(GLTPD1 transports C1P from plasma membrane to Golgi membrane)	3.52376	4.08342	10.1994	3.47015	2.27823	2.5838	2.13708	1.09564	0.0345394	0.969881	up	yes
ENSG00000127774	EMC6	83460	ENST00000248378;ENST00000397133	GO:0000045(autophagosome assembly);GO:0005515(protein binding);GO:0005783(endoplasmic reticulum);GO:0005789(endoplasmic reticulum membrane);GO:0006996(organelle organization);GO:0016020(membrane);GO:0016021(integral component of membrane);GO:0030176(integral component of endoplasmic reticulum membrane);GO:0032977(membrane insertase activity);GO:0045050(protein insertion into ER membrane by stop-t…	NA	NA	NA	NA	ER membrane protein complex subunit 6 [Source:HGNC Symbol;Acc:HGNC:28430]	protein_coding	NA	NA	2.87239	3.91536	22.2346	3.04001	3.174	1.57401	3.72654	1.89784	0.0423307	0.999903	up	yes
ENSG00000099624	ATP5F1D	513	ENST00000215375;ENST00000395633;ENST00000591249;ENST00000589478;ENST00000592624;ENST00000591660;ENST00000590265;ENST00000614837;ENST00000588538	GO:0000275(mitochondrial proton-transporting ATP synthase complex, catalytic sector F(1));GO:0005515(protein binding);GO:0005524(ATP binding);GO:0005739(mitochondrion);GO:0005743(mitochondrial inner membrane);GO:0005753(mitochondrial proton-transporting ATP synthase complex);GO:0005759(mitochondrial matrix);GO:0006754(ATP biosynthetic process);GO:0006811(ion transport);GO:0009060(aerobic respirat…	00190(Oxidative phosphorylation);01100(Metabolic pathways);04714(Thermogenesis);05010(Alzheimer disease);05012(Parkinson disease);05014(Amyotrophic lateral sclerosis);05016(Huntington disease);05020(Prion disease);05022(Pathways of neurodegeneration - multiple diseases);05022(Pathways of neurodegeneration - multiple diseases)	NA	NA	NA	ATP synthase F1 subunit delta [Source:HGNC Symbol;Acc:HGNC:837]	protein_coding;retained_intron	NA	R-HSA-164832(ATPase synthesizes ATP);R-HSA-164834(Enzyme-bound ATP is released);R-HSA-164840(ADP and Pi bind to ATPase);R-HSA-8949580(F1Fo ATP synthase dimerizes)	2.60993	3.56651	8.30811	2.70873	2.30387	2.00958	2.06269	1.04452	0.0427729	0.999903	up	yes
ENSG00000188486	H2AX	3014	ENST00000530167;ENST00000375167	GO:0000077(DNA damage checkpoint signaling);GO:0000724(double-strand break repair via homologous recombination);GO:0000781(chromosome, telomeric region);GO:0000785(chromatin);GO:0000786(nucleosome);GO:0000794(condensed nuclear chromosome);GO:0001673(male germ cell nucleus);GO:0001741(XY body);GO:0003677(DNA binding);GO:0003684(damaged DNA binding);GO:0005515(protein binding);GO:0005634(nucleus);G…	04217(Necroptosis);05034(Alcoholism);05322(Systemic lupus erythematosus);05322(Systemic lupus erythematosus)	NA	NA	NA	H2A.X variant histone [Source:HGNC Symbol;Acc:HGNC:4739]	protein_coding;nonsense_mediated_decay	DOID:0050155(sensory_system_disease);DOID:0050177(monogenic_disease);DOID:0050686(organ_system_cancer);DOID:0050687(cell_type_cancer);DOID:0050736(autosomal_dominant_disease);DOID:0050737(autosomal_recessive_disease);DOID:0050739(autosomal_genetic_disease);DOID:0060116(sensory_system_cancer);DOID:12704(ataxia_telangiectasia);DOID:1272(telangiectasis);DOID:1287(cardiovascular_system_disease);DOID:…	R-HSA-1214188(PRDM9 trimethylates histone H3);R-HSA-176700(Incorporation Of Extended And Processed Telomere End Into Higher Order T-Loop And Associated Protein Structure);R-HSA-181450(Incorporation Of Extended And Processed Telomere End Into Associated Protein Structure);R-HSA-212222(PRC2 recruits DNA methyltransferases);R-HSA-212252(Polycomb Repressive Complex 2 (PRC2) Is recruited to chromatin)…	13.6456	14.2851	50.7196	11.8637	8.74711	12.2448	2.39381	1.25931	0.0493797	0.999903	up	yes
