# Supplementary material for: Gut microbiota derived metabolite trimethylamine N-oxide influences prostate cancer progression via the p38/HMOX1 pathway
Source: Front Pharmacol. 2025 Jan 9;15:1526051. doi: 10.3389/fphar.2024.1526051 (PMC11754881; doi:10.3389/fphar.2024.1526051)
Supplement: Supplementary file 2 [file Table3.xlsx]

## Sheet: Sheet1
gene_id	gene_name	EntrezID	transcript_id	GO	KEGG	KO_ENTRY	EC	TF_Family	Description	trans_type	DO	Reactome	FPKM.TMAO_1	FPKM.TMAO_2	FPKM.TMAO_3	FPKM.NC_1	FPKM.NC_2	FPKM.NC_3	fc	log2(fc)	pval	qval	regulation	significant
ENSG00000279159	ENSG00000279159		ENST00000624945	NA	NA	NA	NA	NA	novel transcript, antisense to MTMR3	lncRNA	NA	NA	0.584786	0.634	0.41282	0.193262	0.18234	0.156017	3.06913	1.61783	1.14929e-21	3.8308e-17	up	yes
ENSG00000257379	ENSG00000257379		ENST00000547717	NA	NA	NA	NA	NA	novel transcript	lncRNA	NA	NA	6.07167	6.84472	9.67674	2.24468	1.67107	1.7875	3.96145	1.98603	3.27433e-21	5.45699e-17	up	yes
ENSG00000253522	MIR3142HG	107075116	ENST00000517927	GO:0035195(miRNA-mediated gene silencing)	NA	NA	NA	NA	MIR3142 host gene [Source:HGNC Symbol;Acc:HGNC:51944]	lncRNA	NA	NA	0.822776	0.876257	1.12173	0	0	0	9402.54	13.1988	1.72929e-15	1.92136e-11	up	yes
ENSG00000117318	ID3	3399	ENST00000374561;ENST00000486541;ENST00000463312	GO:0000122(negative regulation of transcription by RNA polymerase II);GO:0001656(metanephros development);GO:0005515(protein binding);GO:0005634(nucleus);GO:0005654(nucleoplasm);GO:0005737(cytoplasm);GO:0006275(regulation of DNA replication);GO:0007417(central nervous system development);GO:0007507(heart development);GO:0007517(muscle organ development);GO:0007623(circadian rhythm);GO:0009611(res…	04350(TGF-beta signaling pathway);04550(Signaling pathways regulating pluripotency of stem cells);04550(Signaling pathways regulating pluripotency of stem cells)	NA	NA	bHLH	inhibitor of DNA binding 3, HLH protein [Source:HGNC Symbol;Acc:HGNC:5362]	protein_coding;processed_transcript	DOID:0050686(organ_system_cancer);DOID:0050687(cell_type_cancer);DOID:0060037(developmental_disorder_of_mental_health);DOID:0060040(pervasive_developmental_disorder);DOID:10534(stomach_cancer);DOID:1192(peripheral_nervous_system_neoplasm);DOID:1206(Rett_syndrome);DOID:14566(disease_of_cellular_proliferation);DOID:150(disease_of_mental_health);DOID:162(cancer);DOID:225(syndrome);DOID:2621(autonomi…	R-HSA-9613460(ID1 and ID3 gene expression)	35.2573	37.6375	36.907	24.1972	18.9118	21.8249	1.69098	0.757856	3.67891e-12	3.06563e-08	up	no
ENSG00000100330	MTMR3	8897	ENST00000401950;ENST00000351488;ENST00000491251;ENST00000480776;ENST00000323630;ENST00000415511;ENST00000406629;ENST00000492087;ENST00000333027;ENST00000487907	GO:0004438(phosphatidylinositol-3-phosphatase activity);GO:0004721(phosphoprotein phosphatase activity);GO:0004722(protein serine/threonine phosphatase activity);GO:0004725(protein tyrosine phosphatase activity);GO:0005515(protein binding);GO:0005737(cytoplasm);GO:0005829(cytosol);GO:0006470(protein dephosphorylation);GO:0006629(lipid metabolic process);GO:0006661(phosphatidylinositol biosyntheti…	00562(Inositol phosphate metabolism);01100(Metabolic pathways);04070(Phosphatidylinositol signaling system);04140(Autophagy - animal);04140(Autophagy - animal)	K18082	EC:3.1.3.48;EC:3.1.3.64;EC:3.1.3.95	NA	myotubularin related protein 3 [Source:HGNC Symbol;Acc:HGNC:7451]	protein_coding;retained_intron;processed_transcript	NA	R-HSA-1675994(PI3P is dephosphorylated to PI by SYNJ/MTMs at the plasma membrane);R-HSA-1676203(PI(3,5)P2 is dephosphorylated to PI5P by SYNJ/MTMs at the plasma membrane);R-HSA-5679206(MTMR14, MTMR3 dephosphorylate PI3P)	2.67018	2.68127	3.36839	4.48811	5.45557	5.00755	0.583219	-0.777891	1.21466e-11	8.09742e-08	down	no
ENSG00000237188	ENSG00000237188		ENST00000651151;ENST00000650785;ENST00000606757	NA	NA	NA	NA	NA	novel transcript, antisense to FMO5	lncRNA	NA	NA	0.0655249	0.345459	0.620154	0	0	0	3437.13	11.747	2.65417e-11	1.47448e-07	up	yes
ENSG00000124208	PEDS1-UBE2V1	387522	ENST00000341698	GO:0005515(protein binding);GO:0005654(nucleoplasm);GO:0006631(fatty acid metabolic process);GO:0016020(membrane);GO:0016021(integral component of membrane)	00565(Ether lipid metabolism);01100(Metabolic pathways)	K20656	EC:1.14.19.77	NA	PEDS1-UBE2V1 readthrough [Source:HGNC Symbol;Acc:HGNC:33521]	protein_coding	NA	R-HSA-168184(Activated TAK1 mediates phosphorylation of the IKK Complex);R-HSA-168915(K63-linked ubiquitination of RIP1 bound to the activated TLR complex);R-HSA-202453(Auto-ubiquitination of TRAF6);R-HSA-202534(Ubiquitination of NEMO by TRAF6);R-HSA-2730904(Auto-ubiquitination of TRAF6);R-HSA-446877(TRAF6 is K63 poly-ubiquitinated);R-HSA-450187(TAK1 is activated within the TAK1 complex);R-HSA-45…	0	0	11.1084	0	0	0	37028	15.1763	1.15375e-10	5.49381e-07	up	yes
ENSG00000271383	NBPF19	101060226	ENST00000651566;ENST00000611931;ENST00000612881	GO:0005737(cytoplasm);GO:0005737(cytoplasm)	NA	NA	NA	NA	NBPF member 19 [Source:HGNC Symbol;Acc:HGNC:31999]	protein_coding	NA	NA	4.39087	4.70181	3.64263	6.15096	7.65628	7.81971	0.588863	-0.763996	1.67294e-10	6.97029e-07	down	no
ENSG00000271793	ENSG00000271793		ENST00000682083;ENST00000684462;ENST00000683074;ENST00000682504;ENST00000681965;ENST00000503906	GO:0003676(nucleic acid binding);GO:0003723(RNA binding);GO:0003723(RNA binding)	NA	NA	NA	NA	novel protein, SYNCRIP-SNX14 readthrough	nonsense_mediated_decay	NA	NA	0	1.00309	0	0	0	0	3343.63	11.7072	1.95104e-09	7.2258e-06	up	yes
ENSG00000256542	ENSG00000256542		ENST00000537762	NA	NA	NA	NA	NA	novel transcript	lncRNA	NA	NA	0	0	0	0	1.09221	0	0.000274672	-11.83	5.09492e-09	1.69824e-05	down	yes
ENSG00000248167	TRIM39-RPP21	202658	ENST00000623385	GO:0005829(cytosol);GO:0006396(RNA processing);GO:0008270(zinc ion binding);GO:0034470(ncRNA processing);GO:0046872(metal ion binding);GO:1902555(endoribonuclease complex);GO:1990904(ribonucleoprotein complex)	NA	NA	NA	NA	TRIM39-RPP21 readthrough [Source:HGNC Symbol;Acc:HGNC:38845]	protein_coding	NA	NA	0	0	0	0	0	1.29968	0.000230825	-12.0809	1.53574e-08	4.65356e-05	down	yes
ENSG00000184330	S100A7A	338324	ENST00000368729;ENST00000329256	GO:0005509(calcium ion binding);GO:0005515(protein binding);GO:0005615(extracellular space);GO:0005737(cytoplasm);GO:0005829(cytosol);GO:0043621(protein self-association);GO:0046872(metal ion binding);GO:0046914(transition metal ion binding);GO:0048306(calcium-dependent protein binding);GO:0048306(calcium-dependent protein binding)	04657(IL-17 signaling pathway);04657(IL-17 signaling pathway)	NA	NA	NA	S100 calcium binding protein A7A [Source:HGNC Symbol;Acc:HGNC:21657]	protein_coding	NA	R-HSA-6798489(S100A7 or S100A7A binds Zn2+)	0	0	0.536984	0	0	0	1789.95	10.8057	3.06619e-08	8.51686e-05	up	yes
ENSG00000130513	GDF15	9518	ENST00000252809;ENST00000595973;ENST00000604609;ENST00000594925;ENST00000597765	GO:0002023(reduction of food intake in response to dietary excess);GO:0005125(cytokine activity);GO:0005515(protein binding);GO:0005576(extracellular region);GO:0005615(extracellular space);GO:0005634(nucleus);GO:0005737(cytoplasm);GO:0005794(Golgi apparatus);GO:0007165(signal transduction);GO:0007179(transforming growth factor beta receptor signaling pathway);GO:0007267(cell-cell signaling);GO:0…	04060(Cytokine-cytokine receptor interaction);04060(Cytokine-cytokine receptor interaction)	NA	NA	NA	growth differentiation factor 15 [Source:HGNC Symbol;Acc:HGNC:30142]	protein_coding;processed_transcript	DOID:0014667(disease_of_metabolism);DOID:0050013(carbohydrate_metabolism_disease);DOID:0050177(monogenic_disease);DOID:0050686(organ_system_cancer);DOID:0050687(cell_type_cancer);DOID:0050737(autosomal_recessive_disease);DOID:0050739(autosomal_genetic_disease);DOID:0050828(artery_disease);DOID:0060072(benign_neoplasm);DOID:0060084(cell_type_benign_neoplasm);DOID:0060158(acquired_metabolic_disease…	NA	31.0907	38.6622	53.5859	24.6335	22.1866	20.8352	1.82305	0.866352	3.60798e-08	9.25085e-05	up	no
ENSG00000133636	NTS	4922	ENST00000256010;ENST00000551529;ENST00000550879	GO:0005184(neuropeptide hormone activity);GO:0005515(protein binding);GO:0005576(extracellular region);GO:0007165(signal transduction);GO:0007218(neuropeptide signaling pathway);GO:0010628(positive regulation of gene expression);GO:0010629(negative regulation of gene expression);GO:0030133(transport vesicle);GO:0031410(cytoplasmic vesicle);GO:0043231(intracellular membrane-bounded organelle);GO:0…	04080(Neuroactive ligand-receptor interaction);04080(Neuroactive ligand-receptor interaction)	NA	NA	NA	neurotensin [Source:HGNC Symbol;Acc:HGNC:8038]	protein_coding;retained_intron	DOID:0050686(organ_system_cancer);DOID:0060037(developmental_disorder_of_mental_health);DOID:0060040(pervasive_developmental_disorder);DOID:0060041(autism_spectrum_disorder);DOID:0060072(benign_neoplasm);DOID:0060084(cell_type_benign_neoplasm);DOID:0060100(musculoskeletal_system_cancer);DOID:10652(Alzheimer's_disease);DOID:12849(autistic_disorder);DOID:1289(neurodegenerative_disease);DOID:1307(de…	R-HSA-379048(Liganded Gq/11-activating GPCRs act as GEFs for Gq/11);R-HSA-388900(Neurotensin receptors can bind neurotensins);R-HSA-749448(Liganded Gq-activating GPCRs bind inactive heterotrimeric Gq);R-HSA-749452(The Ligand:GPCR:Gq complex dissociates);R-HSA-8940959(Neurolysin degrades neurotensin)	0	0	1.21496	0	0	0	4049.87	11.9837	4.99025e-08	0.000118811	up	yes
ENSG00000260272	ENSG00000260272		ENST00000564543	GO:0005737(cytoplasm);GO:0031175(neuron projection development)	NA	NA	NA	NA	novel protein	protein_coding	NA	NA	0	0.908858	0	0	0	0	3029.53	11.5649	5.57261e-08	0.000123831	up	yes
ENSG00000267062	ENSG00000267062		ENST00000585496	NA	NA	NA	NA	NA	novel transcript, antisense to PRDX2	lncRNA	NA	NA	0	0	4.7489	0	0	0	15829.7	13.9503	9.08763e-08	0.000182663	up	yes
ENSG00000066230	SLC9A3	6550	ENST00000264938	GO:0005515(protein binding);GO:0005886(plasma membrane);GO:0005903(brush border);GO:0006811(ion transport);GO:0006812(cation transport);GO:0006814(sodium ion transport);GO:0006885(regulation of pH);GO:0009986(cell surface);GO:0015297(antiporter activity);GO:0015299(solute:proton antiporter activity);GO:0015385(sodium:proton antiporter activity);GO:0015386(potassium:proton antiporter activity);GO:…	04964(Proximal tubule bicarbonate reclamation);04974(Protein digestion and absorption);04976(Bile secretion);04978(Mineral absorption)	NA	NA	NA	solute carrier family 9 member A3 [Source:HGNC Symbol;Acc:HGNC:11073]	protein_coding	DOID:0050177(monogenic_disease);DOID:0050737(autosomal_recessive_disease);DOID:0050739(autosomal_genetic_disease);DOID:0050828(artery_disease);DOID:0060072(benign_neoplasm);DOID:0060084(cell_type_benign_neoplasm);DOID:10591(pre_eclampsia);DOID:10605(short_bowel_syndrome);DOID:10763(hypertension);DOID:1287(cardiovascular_system_disease);DOID:13250(diarrhea);DOID:14566(disease_of_cellular_prolifera…	R-HSA-425994(Na+/H+ exchanger transport (at cell membrane))	1.46518	1.44149	1.80119	2.68472	2.42177	3.50698	0.54657	-0.871522	9.31619e-08	0.000182663	down	no
ENSG00000171560	FGA	2243	ENST00000403106	GO:0002250(adaptive immune response);GO:0002376(immune system process);GO:0005102(signaling receptor binding);GO:0005198(structural molecule activity);GO:0005201(extracellular matrix structural constituent);GO:0005515(protein binding);GO:0005576(extracellular region);GO:0005577(fibrinogen complex);GO:0005615(extracellular space);GO:0005783(endoplasmic reticulum);GO:0005788(endoplasmic reticulum l…	04610(Complement and coagulation cascades);04611(Platelet activation);05171(Coronavirus disease - COVID-19)	NA	NA	NA	fibrinogen alpha chain [Source:HGNC Symbol;Acc:HGNC:3661]	protein_coding	DOID:0050177(monogenic_disease);DOID:0050737(autosomal_recessive_disease);DOID:0050739(autosomal_genetic_disease);DOID:0050828(artery_disease);DOID:10763(hypertension);DOID:1247(blood_coagulation_disease);DOID:1287(cardiovascular_system_disease);DOID:14566(disease_of_cellular_proliferation);DOID:162(cancer);DOID:178(vascular_disease);DOID:2214(inherited_blood_coagulation_disease);DOID:2216(factor…	R-HSA-114560(Adhesion of integrin alphaIIbbeta3 to fibrin network);R-HSA-140599(factor XIII -> factor XIII cleaved tetramer + 2 factor XIII A activation peptides);R-HSA-140840(fibrinogen -> fibrin monomer + 2 fibrinopeptide A + 2 fibrinopeptide B);R-HSA-140842(n fibrin monomers -> fibrin multimer);R-HSA-140851(fibrin multimer -> fibrin multimer, crosslinked + NH4+);R-HSA-166072(MyD88 forms a comp…	0	0	0.61238	0	0	0	2041.27	10.9952	1.03501e-07	0.000191661	up	yes
ENSG00000148677	ANKRD1	27063	ENST00000371697	GO:0001650(fibrillar center);GO:0002039(p53 binding);GO:0003677(DNA binding);GO:0003713(transcription coactivator activity);GO:0003714(transcription corepressor activity);GO:0005515(protein binding);GO:0005634(nucleus);GO:0005654(nucleoplasm);GO:0005667(transcription regulator complex);GO:0005737(cytoplasm);GO:0005829(cytosol);GO:0006357(regulation of transcription by RNA polymerase II);GO:003001…	NA	NA	NA	NA	ankyrin repeat domain 1 [Source:HGNC Symbol;Acc:HGNC:15819]	protein_coding	DOID:0050686(organ_system_cancer);DOID:0050700(cardiomyopathy);DOID:0060036(intrinsic_cardiomyopathy);DOID:0060100(musculoskeletal_system_cancer);DOID:10952(nephritis);DOID:114(heart_disease);DOID:1287(cardiovascular_system_disease);DOID:1289(neurodegenerative_disease);DOID:12930(dilated_cardiomyopathy);DOID:13138(acute_proliferative_glomerulonephritis);DOID:13139(crescentic_glomerulonephritis);D…	R-HSA-1989779(Expression of ANKRD1)	91.7373	81.4858	77.508	46.0493	43.1357	64.1549	1.63513	0.709407	1.37448e-07	0.000241127	up	no
ENSG00000171564	FGB	2244	ENST00000302068;ENST00000473984;ENST00000497097	GO:0002250(adaptive immune response);GO:0002376(immune system process);GO:0005102(signaling receptor binding);GO:0005198(structural molecule activity);GO:0005201(extracellular matrix structural constituent);GO:0005515(protein binding);GO:0005576(extracellular region);GO:0005577(fibrinogen complex);GO:0005615(extracellular space);GO:0005737(cytoplasm);GO:0005783(endoplasmic reticulum);GO:0005886(p…	04610(Complement and coagulation cascades);04611(Platelet activation);05171(Coronavirus disease - COVID-19);05171(Coronavirus disease - COVID-19)	NA	NA	NA	fibrinogen beta chain [Source:HGNC Symbol;Acc:HGNC:3662]	protein_coding;retained_intron	DOID:0050117(disease_by_infectious_agent);DOID:0050177(monogenic_disease);DOID:0050737(autosomal_recessive_disease);DOID:0050739(autosomal_genetic_disease);DOID:0050828(artery_disease);DOID:0060056(hypersensitivity_reaction_disease);DOID:0080001(bone_disease);DOID:0080008(ischemic_bone_disease);DOID:10652(Alzheimer's_disease);DOID:10763(hypertension);DOID:1091(tooth_disease);DOID:10952(nephritis)…	R-HSA-114560(Adhesion of integrin alphaIIbbeta3 to fibrin network);R-HSA-140599(factor XIII -> factor XIII cleaved tetramer + 2 factor XIII A activation peptides);R-HSA-140840(fibrinogen -> fibrin monomer + 2 fibrinopeptide A + 2 fibrinopeptide B);R-HSA-140842(n fibrin monomers -> fibrin multimer);R-HSA-140851(fibrin multimer -> fibrin multimer, crosslinked + NH4+);R-HSA-166072(MyD88 forms a comp…	0	0	0.369139	0	0	0	1230.46	10.265	6.23322e-07	0.00103883	up	yes
ENSG00000108352	RAPGEFL1	51195	ENST00000264644;ENST00000620260;ENST00000496032;ENST00000469209;ENST00000545893;ENST00000541245;ENST00000538981;ENST00000544503;ENST00000456989;ENST00000538884	GO:0005085(guanyl-nucleotide exchange factor activity);GO:0005886(plasma membrane);GO:0007165(signal transduction);GO:0007186(G protein-coupled receptor signaling pathway);GO:0007264(small GTPase mediated signal transduction);GO:0007265(Ras protein signal transduction);GO:0007399(nervous system development);GO:0016020(membrane);GO:0043547(positive regulation of GTPase activity);GO:0050790(regulat…	NA	NA	NA	NA	Rap guanine nucleotide exchange factor like 1 [Source:HGNC Symbol;Acc:HGNC:17428]	protein_coding;retained_intron	NA	NA	0.881669	0.848387	0.837713	0.477696	0.392659	0.4398	1.9599	0.970777	8.75686e-07	0.00138992	up	no
ENSG00000188242	PP7080	25845	ENST00000342584;ENST00000510714;ENST00000510604	NA	NA	NA	NA	NA	uncharacterized LOC25845 [Source:NCBI gene (formerly Entrezgene);Acc:25845]	lncRNA	NA	NA	0.540601	0.386184	2.39161	0.025161	0	0.0186471	75.7484	6.24314	9.91978e-07	0.00150294	up	yes
ENSG00000141582	CBX4	8535	ENST00000269397;ENST00000494546;ENST00000495122	GO:0000122(negative regulation of transcription by RNA polymerase II);GO:0000976(transcription cis-regulatory region binding);GO:0003682(chromatin binding);GO:0003714(transcription corepressor activity);GO:0003727(single-stranded RNA binding);GO:0005515(protein binding);GO:0005634(nucleus);GO:0005654(nucleoplasm);GO:0006325(chromatin organization);GO:0016604(nuclear body);GO:0016607(nuclear speck…	NA	NA	NA	NA	chromobox 4 [Source:HGNC Symbol;Acc:HGNC:1554]	protein_coding;retained_intron	DOID:18(urinary_system_disease);DOID:4(disease);DOID:557(kidney_disease);DOID:7(disease_of_anatomical_entity)	R-HSA-3108203(PRC1 SUMOylates CTBP1 with SUMO2,3);R-HSA-3108209(PRC1 SUMOylates CTBP1 with SUMO1);R-HSA-3223200(Demethylation of H3K27Me3 by KDM6B stimulates p16INK4A transcription, while binding of PRC1.4 complex to H3K27Me3 represses p16INK4A transcription);R-HSA-3229089(PRC1.4 complex binds H3K27Me3 nucleosomes on CDKN2A promoter);R-HSA-3229102(p-MAPKAPK3 phosphorylates BMI1);R-HSA-3296126(CBX…	10.4116	11.1613	16.1811	8.1139	7.37246	6.54559	1.7136	0.777032	1.04835e-06	0.00151929	up	no
ENSG00000050820	BCAR1	9564	ENST00000418647;ENST00000538440;ENST00000561970;ENST00000162330;ENST00000563038;ENST00000535626;ENST00000569006;ENST00000563323;ENST00000562556;ENST00000569340;ENST00000566982;ENST00000567215;ENST00000546196;ENST00000393422;ENST00000566465;ENST00000564028;ENST00000564170;ENST00000568864;ENST00000393420;ENST00000420641	GO:0001558(regulation of cell growth);GO:0001726(ruffle);GO:0005515(protein binding);GO:0005737(cytoplasm);GO:0005829(cytosol);GO:0005886(plasma membrane);GO:0005925(focal adhesion);GO:0007015(actin filament organization);GO:0007155(cell adhesion);GO:0007165(signal transduction);GO:0007169(transmembrane receptor protein tyrosine kinase signaling pathway);GO:0007173(epidermal growth factor recepto…	04015(Rap1 signaling pathway);04062(Chemokine signaling pathway);04510(Focal adhesion);04670(Leukocyte transendothelial migration);04810(Regulation of actin cytoskeleton);04935(Growth hormone synthesis, secretion and action);05100(Bacterial invasion of epithelial cells);05131(Shigellosis);05135(Yersinia infection);05163(Human cytomegalovirus infection);05163(Human cytomegalovirus infection)	NA	NA	NA	BCAR1 scaffold protein, Cas family member [Source:HGNC Symbol;Acc:HGNC:971]	protein_coding;retained_intron;nonsense_mediated_decay;processed_transcript	NA	R-HSA-372693(Phosphorylation of BCAR1 by SRC-PTK2 complex);R-HSA-372697(Crk binding to p130cas);R-HSA-372705(Recruitment of BCAR1 to PTK2 complex);R-HSA-382052(p130Cas and C3G bind PDGFR bound Crk);R-HSA-5218811(DOCK180:ELMO binds CRK);R-HSA-5218822(CRK binds BCAR1 and or PXN);R-HSA-5218828(PTK2/SRC-1 phosphorylates BCAR1);R-HSA-5218839(DOCK180:ELMO exchanges GTP for GDP, activating RAC1);R-HSA-5…	8.85708	9.80896	12.7023	7.3391	4.66787	6.31623	1.71195	0.775637	1.34597e-06	0.00186933	up	no
ENSG00000285427	SOD2-OT1	100129518	ENST00000535372	NA	NA	NA	NA	NA	SOD2 overlapping transcript 1 [Source:HGNC Symbol;Acc:HGNC:53445]	lncRNA	NA	NA	0.224933	0.188591	0.166289	0	0	0	1932.71	10.9164	1.71482e-06	0.00226087	up	yes
ENSG00000248751	ENSG00000248751		ENST00000330168;ENST00000418047	GO:0005096(GTPase activator activity);GO:0005737(cytoplasm);GO:0005829(cytosol);GO:0034618(arginine binding);GO:0090630(activation of GTPase activity);GO:1902531(regulation of intracellular signal transduction);GO:1903432(regulation of TORC1 signaling);GO:1903577(cellular response to L-arginine);GO:1904262(negative regulation of TORC1 signaling);GO:1904262(negative regulation of TORC1 signaling)	NA	NA	NA	NA	novel protein	nonsense_mediated_decay	NA	NA	0.0128895	0.181241	0.0691725	1.04967	0.973962	0.399323	0.10867	-3.20197	1.77637e-06	0.00226087	down	yes
ENSG00000248693	LINC02100	107986408	ENST00000512978	NA	NA	NA	NA	NA	long intergenic non-protein coding RNA 2100 [Source:HGNC Symbol;Acc:HGNC:52955]	lncRNA	NA	NA	0	0	0	1.77392	1.586	0.96512	6.93635e-05	-13.8155	1.83138e-06	0.00226087	down	yes
ENSG00000244257	PKD1P1	339044	ENST00000458669	NA	NA	NA	NA	NA	polycystin 1, transient receptor potential channel interacting pseudogene 1 [Source:HGNC Symbol;Acc:HGNC:30065]	unprocessed_pseudogene	NA	NA	4.41626	5.39675	7.70658	3.79553	3.09945	2.89801	1.78899	0.839147	2.30405e-06	0.00274281	up	no
ENSG00000187634	SAMD11	148398	ENST00000341065;ENST00000455979;ENST00000618323;ENST00000618181;ENST00000616016;ENST00000622503;ENST00000617307;ENST00000464948;ENST00000437963;ENST00000466827;ENST00000342066;ENST00000474461	GO:0003677(DNA binding);GO:0003682(chromatin binding);GO:0005515(protein binding);GO:0005634(nucleus);GO:0042393(histone binding);GO:0045892(negative regulation of DNA-templated transcription);GO:0045892(negative regulation of DNA-templated transcription)	NA	NA	NA	SAND	sterile alpha motif domain containing 11 [Source:HGNC Symbol;Acc:HGNC:28706]	protein_coding;retained_intron	NA	NA	2.78994	3.06068	3.00964	2.03945	1.76856	1.92567	1.5453	0.627888	2.56294e-06	0.00294579	up	no
ENSG00000274272	ENSG00000274272		ENST00000485071	NA	NA	NA	NA	NA	novel transcript	retained_intron	NA	NA	0.645147	0.686197	1.08037	0.162816	0.369448	0.108489	3.76388	1.91222	2.95657e-06	0.00325294	up	yes
ENSG00000162066	AMDHD2	51005	ENST00000648227;ENST00000302956;ENST00000563633;ENST00000413459;ENST00000568263;ENST00000561487;ENST00000293971;ENST00000570028;ENST00000569219;ENST00000566947;ENST00000563145;ENST00000563453;ENST00000565570;ENST00000565963;ENST00000567475;ENST00000563444	GO:0005515(protein binding);GO:0005634(nucleus);GO:0005829(cytosol);GO:0005975(carbohydrate metabolic process);GO:0006040(amino sugar metabolic process);GO:0006044(N-acetylglucosamine metabolic process);GO:0006046(N-acetylglucosamine catabolic process);GO:0006048(UDP-N-acetylglucosamine biosynthetic process);GO:0008448(N-acetylglucosamine-6-phosphate deacetylase activity);GO:0016787(hydrolase act…	00520(Amino sugar and nucleotide sugar metabolism);01100(Metabolic pathways);01100(Metabolic pathways)	K01443	EC:3.5.1.25	NA	amidohydrolase domain containing 2 [Source:HGNC Symbol;Acc:HGNC:24262]	protein_coding;nonsense_mediated_decay;retained_intron;processed_transcript	NA	R-HSA-6803789(AMDHD2 hydrolyses GlcNGc-6-P to GlcN6P and CCA)	4.98302	5.58714	5.76065	4.0878	3.50335	3.45236	1.47877	0.564399	3.02536e-06	0.00325294	up	no
ENSG00000120694	HSPH1	10808	ENST00000380405;ENST00000629751;ENST00000320027;ENST00000435381;ENST00000469538;ENST00000630972;ENST00000626866	GO:0000166(nucleotide binding);GO:0000774(adenyl-nucleotide exchange factor activity);GO:0005515(protein binding);GO:0005524(ATP binding);GO:0005576(extracellular region);GO:0005634(nucleus);GO:0005654(nucleoplasm);GO:0005737(cytoplasm);GO:0005829(cytosol);GO:0005874(microtubule);GO:0006457(protein folding);GO:0006986(response to unfolded protein);GO:0032991(protein-containing complex);GO:0043014…	04141(Protein processing in endoplasmic reticulum);04141(Protein processing in endoplasmic reticulum)	NA	NA	NA	heat shock protein family H (Hsp110) member 1 [Source:HGNC Symbol;Acc:HGNC:16969]	protein_coding;retained_intron	DOID:0050687(cell_type_cancer);DOID:14566(disease_of_cellular_proliferation);DOID:162(cancer);DOID:1909(melanoma);DOID:4(disease)	R-HSA-2197645(SCARF1 (SREC-I) binds ligands);R-HSA-2247514(SCARF1:ligand is endocytosed);R-HSA-5252079(HSP110s exchange ATP for ADP on HSP70s:ADP)	12.5007	12.1073	12.2791	7.38276	6.43282	10.0317	1.54681	0.629292	3.43447e-06	0.00357743	up	no
ENSG00000160888	IER2	9592	ENST00000588173;ENST00000292433;ENST00000587885	GO:0003677(DNA binding);GO:0005515(protein binding);GO:0005634(nucleus);GO:0005654(nucleoplasm);GO:0005737(cytoplasm);GO:0030182(neuron differentiation);GO:0045944(positive regulation of transcription by RNA polymerase II);GO:0048870(cell motility);GO:0071774(response to fibroblast growth factor);GO:0071774(response to fibroblast growth factor)	NA	NA	NA	NA	immediate early response 2 [Source:HGNC Symbol;Acc:HGNC:28871]	protein_coding	NA	NA	4.92573	4.9076	10.1827	2.87842	2.80026	3.64064	2.1478	1.10286	3.92909e-06	0.00396862	up	yes
ENSG00000286185	ENSG00000286185		ENST00000621744	NA	NA	NA	NA	NA	novel protein, identical to neuroblastoma breakpoint family, member 19 NBPF19	protein_coding	NA	NA	1.60947	2.20871	2.89699	0.028569	0.00219	0.119781	44.6072	5.4792	4.72321e-06	0.00458307	up	yes
ENSG00000170423	KRT78	196374	ENST00000304620;ENST00000551581;ENST00000547110;ENST00000359499	GO:0005515(protein binding);GO:0005615(extracellular space);GO:0005829(cytosol);GO:0005882(intermediate filament);GO:0030280(structural constituent of skin epidermis);GO:0031424(keratinization);GO:0045095(keratin filament);GO:0045109(intermediate filament organization);GO:0070062(extracellular exosome);GO:0070062(extracellular exosome)	NA	NA	NA	NA	keratin 78 [Source:HGNC Symbol;Acc:HGNC:28926]	protein_coding;retained_intron;processed_transcript	NA	R-HSA-6805546(Keratin type I binds keratin type II);R-HSA-6805573(Keratin type I/type II heterodimers form tetramers);R-HSA-6806610(Keratin filament formation);R-HSA-6806613(Keratin tetramers bind to form unit length filaments);R-HSA-6806629(Formation of tonofilament bundles);R-HSA-6809393(Keratin filaments bind cell-cell adhesion complexes);R-HSA-6809663(Formation of hair keratin fibres);R-HSA-6…	0.13723	0.128251	0.238094	1.2832	1.33201	0.204094	0.178617	-2.48506	4.81241e-06	0.00458307	down	yes
ENSG00000142684	ZNF593	51042	ENST00000374266;ENST00000270812	GO:0003676(nucleic acid binding);GO:0003677(DNA binding);GO:0005515(protein binding);GO:0005634(nucleus);GO:0005654(nucleoplasm);GO:0005730(nucleolus);GO:0008270(zinc ion binding);GO:0045944(positive regulation of transcription by RNA polymerase II);GO:0046872(metal ion binding);GO:1903026(negative regulation of RNA polymerase II regulatory region sequence-specific DNA binding);GO:1903026(negativ…	NA	NA	NA	NA	zinc finger protein 593 [Source:HGNC Symbol;Acc:HGNC:30943]	protein_coding	NA	NA	7.46937	7.5494	15.3173	4.90929	3.57946	4.01974	2.42524	1.27813	5.81557e-06	0.00526118	up	yes
ENSG00000135069	PSAT1	29968	ENST00000376588;ENST00000347159	GO:0003824(catalytic activity);GO:0004648(O-phospho-L-serine:2-oxoglutarate aminotransferase activity);GO:0005515(protein binding);GO:0005737(cytoplasm);GO:0005829(cytosol);GO:0006564(L-serine biosynthetic process);GO:0008483(transaminase activity);GO:0008615(pyridoxine biosynthetic process);GO:0008652(cellular amino acid biosynthetic process);GO:0016740(transferase activity);GO:0030170(pyridoxal…	00260(Glycine, serine and threonine metabolism);00270(Cysteine and methionine metabolism);00750(Vitamin B6 metabolism);01100(Metabolic pathways);01200(Carbon metabolism);01230(Biosynthesis of amino acids);01240(Biosynthesis of cofactors);01240(Biosynthesis of cofactors)	K00831	EC:2.6.1.52	NA	phosphoserine aminotransferase 1 [Source:HGNC Symbol;Acc:HGNC:19129]	protein_coding	DOID:14566(disease_of_cellular_proliferation);DOID:150(disease_of_mental_health);DOID:1561(cognitive_disorder);DOID:162(cancer);DOID:2468(psychotic_disorder);DOID:4(disease);DOID:5419(schizophrenia)	R-HSA-977333(PXLP-K200-PSAT1 dimer transfers amino group from L-Glu to 3POPA)	214.111	220.527	193.5	279.786	252.308	285.91	0.767891	-0.381026	5.84014e-06	0.00526118	down	no
ENSG00000129932	DOHH	83475	ENST00000427575;ENST00000673168;ENST00000672935;ENST00000671696	GO:0004497(monooxygenase activity);GO:0005506(iron ion binding);GO:0005515(protein binding);GO:0005575(cellular_component);GO:0005829(cytosol);GO:0008612(peptidyl-lysine modification to peptidyl-hypusine);GO:0016491(oxidoreductase activity);GO:0019135(deoxyhypusine monooxygenase activity);GO:0046872(metal ion binding);GO:0046872(metal ion binding)	NA	K06072	EC:1.14.99.29	NA	deoxyhypusine hydroxylase [Source:HGNC Symbol;Acc:HGNC:28662]	protein_coding;retained_intron	NA	R-HSA-204662(DOHH:Fe2+ hydroxylates Dhp-K50-EIF5A to form Hyp-K50-EIF5A)	1.8084	2.02347	5.4649	1.1699	0.729997	1.04451	3.15744	1.65875	6.66168e-06	0.00584334	up	yes
ENSG00000127399	LRRC61	65999	ENST00000493307;ENST00000359623;ENST00000323078	GO:0005515(protein binding);GO:0005737(cytoplasm);GO:0005829(cytosol);GO:0005829(cytosol)	NA	NA	NA	NA	leucine rich repeat containing 61 [Source:HGNC Symbol;Acc:HGNC:21704]	protein_coding	NA	NA	13.584	14.8751	14.7368	10.778	8.20598	10.2044	1.4799	0.5655	7.79976e-06	0.00660334	up	no
ENSG00000288558	DUS4L-BCAP29	115253422	ENST00000673665;ENST00000673689;ENST00000673780;ENST00000673992;ENST00000674049;ENST00000673757;ENST00000673784;ENST00000673970;ENST00000673720;ENST00000673709;ENST00000674062	GO:0002943(tRNA dihydrouridine synthesis);GO:0005783(endoplasmic reticulum);GO:0005789(endoplasmic reticulum membrane);GO:0006886(intracellular protein transport);GO:0008033(tRNA processing);GO:0015031(protein transport);GO:0016020(membrane);GO:0016021(integral component of membrane);GO:0016192(vesicle-mediated transport);GO:0016491(oxidoreductase activity);GO:0017150(tRNA dihydrouridine synthase…	NA	NA	NA	NA	DUS4L-BCAP29 readthrough [Source:HGNC Symbol;Acc:HGNC:54422]	protein_coding;nonsense_mediated_decay	NA	NA	7.09326	6.18805	3.31369	1.97071	2.10981	1.80953	2.81746	1.4944	7.92432e-06	0.00660334	up	yes
ENSG00000288632	ENSG00000288632		ENST00000675579	NA	NA	NA	NA	NA	novel transcript	lncRNA	NA	NA	0.655092	0.430171	0.62545	1.18039	1.08378	1.57152	0.445999	-1.16489	1.072e-05	0.00861328	down	yes
ENSG00000099814	CEP170B	283638	ENST00000251181;ENST00000556508;ENST00000414716	GO:0005515(protein binding);GO:0005737(cytoplasm);GO:0005856(cytoskeleton);GO:0005874(microtubule);GO:0005874(microtubule)	NA	NA	NA	NA	centrosomal protein 170B [Source:HGNC Symbol;Acc:HGNC:20362]	retained_intron;protein_coding	NA	NA	10.3708	11.7925	15.9544	9.13305	6.50065	8.09531	1.60638	0.683809	1.08532e-05	0.00861328	up	no
ENSG00000204525	HLA-C	3107	ENST00000383329;ENST00000495835;ENST00000484378;ENST00000376237;ENST00000376228;ENST00000470363;ENST00000487245;ENST00000466892	GO:0000139(Golgi membrane);GO:0002250(adaptive immune response);GO:0002376(immune system process);GO:0002474(antigen processing and presentation of peptide antigen via MHC class I);GO:0002486(antigen processing and presentation of endogenous peptide antigen via MHC class I via ER pathway, TAP-independent);GO:0005515(protein binding);GO:0005783(endoplasmic reticulum);GO:0005789(endoplasmic reticul…	04144(Endocytosis);04145(Phagosome);04218(Cellular senescence);04514(Cell adhesion molecules);04612(Antigen processing and presentation);04650(Natural killer cell mediated cytotoxicity);04940(Type I diabetes mellitus);05163(Human cytomegalovirus infection);05165(Human papillomavirus infection);05166(Human T-cell leukemia virus 1 infection);05167(Kaposi sarcoma-associated herpesvirus infection);05…	NA	NA	NA	major histocompatibility complex, class I, C [Source:HGNC Symbol;Acc:HGNC:4933]	protein_coding;retained_intron;nonsense_mediated_decay	DOID:0050117(disease_by_infectious_agent);DOID:0050686(organ_system_cancer);DOID:0050687(cell_type_cancer);DOID:0060005(autoimmune_disease_of_endocrine_system);DOID:0060056(hypersensitivity_reaction_disease);DOID:0080001(bone_disease);DOID:1123(spondyloarthropathy);DOID:1205(hypersensitivity_reaction_type_I_disease);DOID:12306(vitiligo);DOID:12361(Graves'_disease);DOID:1289(neurodegenerative_dise…	R-HSA-1015702(Expression of IFN-induced genes);R-HSA-1031716(Expression of IFNG-stimulated genes);R-HSA-1236943(Loading of antigen peptide onto MHC class I molecule);R-HSA-1236954(Trimming of peptides by IRAP in endocytic vesicles);R-HSA-1236964(Translocation of peptide bound MHC class I complex to cell surface);R-HSA-1236965(Export of peptide loaded MHC class I complex to PM);R-HSA-1236971(Pepti…	41.0779	42.5499	47.9658	36.1644	30.0773	29.5502	1.37374	0.458114	1.316e-05	0.0102012	up	no
ENSG00000161036	LRWD1	222229	ENST00000485808;ENST00000292616;ENST00000463739;ENST00000468175;ENST00000485417;ENST00000473880	GO:0000775(chromosome, centromeric region);GO:0000776(kinetochore);GO:0000781(chromosome, telomeric region);GO:0003682(chromatin binding);GO:0005515(protein binding);GO:0005634(nucleus);GO:0005654(nucleoplasm);GO:0005664(nuclear origin of replication recognition complex);GO:0005694(chromosome);GO:0005721(pericentric heterochromatin);GO:0005730(nucleolus);GO:0005737(cytoplasm);GO:0005815(microtubu…	NA	NA	NA	NA	leucine rich repeats and WD repeat domain containing 1 [Source:HGNC Symbol;Acc:HGNC:21769]	nonsense_mediated_decay;protein_coding;retained_intron	NA	NA	3.3878	3.61317	3.94105	2.59415	2.28103	2.7486	1.43525	0.5213	1.39878e-05	0.0105859	up	no
ENSG00000259498	TPM1-AS	111064646	ENST00000561241	NA	NA	NA	NA	NA	TPM1 antisense RNA [Source:HGNC Symbol;Acc:HGNC:53635]	lncRNA	NA	NA	0.816217	1.19702	1.34896	0.568938	0.412155	0.489366	2.28649	1.19314	1.42915e-05	0.0105859	up	yes
ENSG00000011052	NME1-NME2	654364	ENST00000555572;ENST00000393193;ENST00000376392	GO:0000166(nucleotide binding);GO:0004550(nucleoside diphosphate kinase activity);GO:0005524(ATP binding);GO:0005829(cytosol);GO:0006165(nucleoside diphosphate phosphorylation);GO:0006183(GTP biosynthetic process);GO:0006228(UTP biosynthetic process);GO:0006241(CTP biosynthetic process);GO:0016301(kinase activity);GO:0016310(phosphorylation);GO:0016740(transferase activity);GO:0016740(transferase…	00230(Purine metabolism);00240(Pyrimidine metabolism);00983(Drug metabolism - other enzymes);01100(Metabolic pathways);01240(Biosynthesis of cofactors);01240(Biosynthesis of cofactors)	K00940	EC:2.7.4.6	NA	NME1-NME2 readthrough [Source:HGNC Symbol;Acc:HGNC:33531]	protein_coding	NA	R-HSA-482619((d)NDP + ATP <=> (d)NTP + ADP (NME1,2,3));R-HSA-482621((d)NTP + ADP <=> (d)NDP + ATP (NME1,2,3));R-HSA-6798748(Exocytosis of secretory granule lumen proteins);R-HSA-6800434(Exocytosis of ficolin-rich granule lumen proteins);R-HSA-9748969(NME1:2 hexamer phosphorylates 6TdGDP to 6TdGTP);R-HSA-9748999(NME1:2 hexamer phosphorylates 6TGDP to 6TGTP);R-HSA-9755013(NME1,2 hexamers phosphoryl…	35.4577	29.2678	24.3845	42.9789	59.4894	40.5071	0.623254	-0.682108	1.57394e-05	0.0114049	down	no
ENSG00000161091	MFSD12	126321	ENST00000355415;ENST00000589063;ENST00000589995;ENST00000585814;ENST00000615073;ENST00000589157;ENST00000588918;ENST00000586402;ENST00000588626;ENST00000591878;ENST00000592652;ENST00000398558;ENST00000585788	GO:0005515(protein binding);GO:0005764(lysosome);GO:0005765(lysosomal membrane);GO:0005770(late endosome);GO:0005887(integral component of plasma membrane);GO:0006865(amino acid transport);GO:0008643(carbohydrate transport);GO:0015293(symporter activity);GO:0016020(membrane);GO:0016021(integral component of membrane);GO:0033162(melanosome membrane);GO:0033229(cysteine transmembrane transporter ac…	NA	NA	NA	NA	major facilitator superfamily domain containing 12 [Source:HGNC Symbol;Acc:HGNC:28299]	protein_coding;nonsense_mediated_decay;retained_intron;processed_transcript	NA	NA	5.50716	6.24917	6.74774	4.75475	3.95695	4.31486	1.42049	0.506387	1.74577e-05	0.0123808	up	no
ENSG00000102858	MGRN1	23295	ENST00000590790;ENST00000587747;ENST00000588111;ENST00000588015;ENST00000536343;ENST00000591673;ENST00000415496;ENST00000615397;ENST00000587145;ENST00000262370;ENST00000586183;ENST00000585676;ENST00000590457;ENST00000588994;ENST00000399577	GO:0000209(protein polyubiquitination);GO:0004842(ubiquitin-protein transferase activity);GO:0005515(protein binding);GO:0005634(nucleus);GO:0005737(cytoplasm);GO:0005768(endosome);GO:0005769(early endosome);GO:0005783(endoplasmic reticulum);GO:0005829(cytosol);GO:0005886(plasma membrane);GO:0006513(protein monoubiquitination);GO:0008333(endosome to lysosome transport);GO:0016020(membrane);GO:001…	04120(Ubiquitin mediated proteolysis);04340(Hedgehog signaling pathway);04340(Hedgehog signaling pathway)	K10604	EC:2.3.2.27	NA	mahogunin ring finger 1 [Source:HGNC Symbol;Acc:HGNC:20254]	protein_coding;processed_transcript;nonsense_mediated_decay;retained_intron	NA	R-HSA-983140(Transfer of Ub from E2 to substrate and release of E2);R-HSA-983147(Release of E3 from polyubiquitinated substrate);R-HSA-983156(Polyubiquitination of substrate);R-HSA-983157(Interaction of E3 with substrate and E2-Ub complex)	6.29914	6.7949	6.80517	5.36277	4.9272	5.24992	1.28052	0.356734	1.82788e-05	0.0124393	up	no
ENSG00000177606	JUN	3725	ENST00000371222	GO:0000122(negative regulation of transcription by RNA polymerase II);GO:0000228(nuclear chromosome);GO:0000785(chromatin);GO:0000791(euchromatin);GO:0000976(transcription cis-regulatory region binding);GO:0000978(RNA polymerase II cis-regulatory region sequence-specific DNA binding);GO:0000981(DNA-binding transcription factor activity, RNA polymerase II-specific);GO:0001227(DNA-binding transcrip…	01522(Endocrine resistance);04010(MAPK signaling pathway);04012(ErbB signaling pathway);04024(cAMP signaling pathway);04137(Mitophagy - animal);04210(Apoptosis);04310(Wnt signaling pathway);04380(Osteoclast differentiation);04510(Focal adhesion);04530(Tight junction);04620(Toll-like receptor signaling pathway);04621(NOD-like receptor signaling pathway);04625(C-type lectin receptor signaling pathw…	NA	NA	TF_bZIP	Jun proto-oncogene, AP-1 transcription factor subunit [Source:HGNC Symbol;Acc:HGNC:6204]	protein_coding	DOID:0014667(disease_of_metabolism);DOID:0050117(disease_by_infectious_agent);DOID:0050338(primary_bacterial_infectious_disease);DOID:0050686(organ_system_cancer);DOID:0050687(cell_type_cancer);DOID:0050828(artery_disease);DOID:0060056(hypersensitivity_reaction_disease);DOID:0060058(lymphoma);DOID:0060072(benign_neoplasm);DOID:0060083(immune_system_cancer);DOID:0060084(cell_type_benign_neoplasm);…	R-HSA-168136(Activated JNKs phosphorylate c-JUN);R-HSA-168440(Formation of Activated Protein 1 (AP-1) complex. ATF2/c-JUN heterodimer. );R-HSA-1912401(NOTCH4 gene transcription);R-HSA-3222533(ERK1/2-activated AP1 complex binds KDM6B promoter);R-HSA-3222546(AP-1 complex stimulates KDM6B transcription);R-HSA-3797196(AP-1 transcription factor binds IGFBP7 promoter);R-HSA-3797202(AP-1 stimulates tran…	11.8799	13.4001	18.3799	10.1797	8.65084	9.49178	1.54153	0.624367	1.82865e-05	0.0124393	up	no
ENSG00000160256	SLX9	85395	ENST00000291634;ENST00000479127;ENST00000397826;ENST00000485207;ENST00000458015	GO:0000462(maturation of SSU-rRNA from tricistronic rRNA transcript (SSU-rRNA, 5.8S rRNA, LSU-rRNA));GO:0005515(protein binding);GO:0005634(nucleus);GO:0005730(nucleolus);GO:0030686(90S preribosome);GO:0030688(preribosome, small subunit precursor);GO:0030688(preribosome, small subunit precursor)	NA	NA	NA	NA	SLX9 ribosome biogenesis factor [Source:HGNC Symbol;Acc:HGNC:15811]	protein_coding;processed_transcript	NA	NA	5.05823	6.37828	11.202	3.98081	2.49891	3.63869	2.23736	1.1618	1.99378e-05	0.0132914	up	yes
ENSG00000259171	ENSG00000259171		ENST00000553909	NA	NA	NA	NA	NA	novel protein, ANG-RNASE4 readthrough	protein_coding	NA	NA	2.1419	2.56073	3.32033	0.98174	1.12671	1.53964	2.17006	1.11774	2.57422e-05	0.0168243	up	yes
ENSG00000163207	IVL	3713	ENST00000368764	GO:0001533(cornified envelope);GO:0005515(protein binding);GO:0005737(cytoplasm);GO:0005813(centrosome);GO:0005829(cytosol);GO:0010224(response to UV-B);GO:0016604(nuclear body);GO:0018149(peptide cross-linking);GO:0018153(isopeptide cross-linking via N6-(L-isoglutamyl)-L-lysine);GO:0030216(keratinocyte differentiation);GO:0031424(keratinization);GO:0070062(extracellular exosome)	NA	NA	NA	NA	involucrin [Source:HGNC Symbol;Acc:HGNC:6187]	protein_coding	DOID:16(integumentary_system_disease);DOID:2723(dermatitis);DOID:3310(atopic_dermatitis);DOID:37(skin_disease);DOID:4(disease);DOID:7(disease_of_anatomical_entity)	R-HSA-6810894(Envoplakin, periplakin, involucrin, SPR binding mediated by TGM1 crosslinking);R-HSA-6810899(TGM1 and involucrin bind the plasma membrane);R-HSA-6810937(Lamellar bodies bind the early cornified envelope);R-HSA-6811539(Reinforcement of the Cornified Envelope);R-HSA-6814298(Late envelope proteins bind cornified envelope:CDSN);R-HSA-6814387(CASP14 cleaves filaggrin);R-HSA-6814734(CDSN …	0	0.024409	0.019085	0.311432	0.32643	0.101093	0.0588588	-4.0866	2.92127e-05	0.0187254	down	yes
ENSG00000167394	ZNF668	79759	ENST00000300849;ENST00000535577;ENST00000417935;ENST00000538906;ENST00000564456;ENST00000442862;ENST00000539836	GO:0000122(negative regulation of transcription by RNA polymerase II);GO:0000978(RNA polymerase II cis-regulatory region sequence-specific DNA binding);GO:0001227(DNA-binding transcription repressor activity, RNA polymerase II-specific);GO:0001228(DNA-binding transcription activator activity, RNA polymerase II-specific);GO:0003677(DNA binding);GO:0005634(nucleus);GO:0006357(regulation of transcri…	NA	NA	NA	zf-C2H2	zinc finger protein 668 [Source:HGNC Symbol;Acc:HGNC:25821]	protein_coding;processed_transcript	NA	R-HSA-975040(KRAB-ZNF / KAP Interaction)	1.53658	1.58989	2.49481	1.07543	0.887397	0.99064	1.90328	0.928489	3.00082e-05	0.0188723	up	no
ENSG00000166925	TSC22D4	81628	ENST00000456330;ENST00000300181;ENST00000493217;ENST00000393991;ENST00000496728	GO:0005515(protein binding);GO:0005634(nucleus);GO:0006357(regulation of transcription by RNA polymerase II);GO:0006970(response to osmotic stress);GO:0045892(negative regulation of DNA-templated transcription);GO:0045892(negative regulation of DNA-templated transcription)	NA	NA	NA	TSC22	TSC22 domain family member 4 [Source:HGNC Symbol;Acc:HGNC:21696]	protein_coding;retained_intron;processed_transcript	NA	NA	12.0062	14.3829	16.3183	10.8959	6.82004	9.11421	1.59177	0.670631	3.46501e-05	0.0213881	up	no
ENSG00000110047	EHD1	10938	ENST00000320631;ENST00000466015;ENST00000488711;ENST00000455148;ENST00000621096;ENST00000498472;ENST00000484846;ENST00000489379	GO:0000166(nucleotide binding);GO:0005509(calcium ion binding);GO:0005515(protein binding);GO:0005524(ATP binding);GO:0005525(GTP binding);GO:0005768(endosome);GO:0005769(early endosome);GO:0005811(lipid droplet);GO:0005886(plasma membrane);GO:0005929(cilium);GO:0006886(intracellular protein transport);GO:0006897(endocytosis);GO:0010008(endosome membrane);GO:0010886(positive regulation of cholest…	04144(Endocytosis);04144(Endocytosis)	NA	NA	NA	EH domain containing 1 [Source:HGNC Symbol;Acc:HGNC:3242]	protein_coding;retained_intron;processed_transcript	NA	R-HSA-1011576(EHD proteins interact with Rabenosyn-5)	7.07403	7.91157	9.35997	6.11061	5.08092	6.02111	1.4144	0.500191	3.54146e-05	0.0214625	up	no
ENSG00000239415	ENSG00000239415		ENST00000430259;ENST00000447037	NA	NA	NA	NA	NA	novel transcript, antisense to MCM3APAS	lncRNA	NA	NA	0.193019	0.324623	0.41309	0.0494182	0.0257637	0.0660566	6.58978	2.72023	4.05664e-05	0.0236483	up	yes
ENSG00000109089	CDR2L	30850	ENST00000337231	GO:0005515(protein binding);GO:0042802(identical protein binding)	NA	NA	NA	NA	cerebellar degeneration related protein 2 like [Source:HGNC Symbol;Acc:HGNC:29999]	protein_coding	NA	NA	11.2841	12.1429	13.7408	9.64255	8.29905	9.37834	1.36047	0.4441	4.09288e-05	0.0236483	up	no
ENSG00000169429	CXCL8	3576	ENST00000307407;ENST00000401931;ENST00000483500;ENST00000696131	GO:0001525(angiogenesis);GO:0002237(response to molecule of bacterial origin);GO:0005125(cytokine activity);GO:0005153(interleukin-8 receptor binding);GO:0005515(protein binding);GO:0005576(extracellular region);GO:0005615(extracellular space);GO:0006935(chemotaxis);GO:0006952(defense response);GO:0006954(inflammatory response);GO:0006955(immune response);GO:0007165(signal transduction);GO:000718…	04060(Cytokine-cytokine receptor interaction);04061(Viral protein interaction with cytokine and cytokine receptor);04062(Chemokine signaling pathway);04064(NF-kappa B signaling pathway);04072(Phospholipase D signaling pathway);04218(Cellular senescence);04620(Toll-like receptor signaling pathway);04621(NOD-like receptor signaling pathway);04622(RIG-I-like receptor signaling pathway);04657(IL-17 s…	NA	NA	NA	C-X-C motif chemokine ligand 8 [Source:HGNC Symbol;Acc:HGNC:6025]	protein_coding;retained_intron;nonsense_mediated_decay	DOID:0014667(disease_of_metabolism);DOID:0050013(carbohydrate_metabolism_disease);DOID:0050117(disease_by_infectious_agent);DOID:0050155(sensory_system_disease);DOID:0050161(lower_respiratory_tract_disease);DOID:0050177(monogenic_disease);DOID:0050338(primary_bacterial_infectious_disease);DOID:0050339(commensal_bacterial_infectious_disease);DOID:0050589(inflammatory_bowel_disease);DOID:0050615(re…	R-HSA-373791(Receptor CXCR1 binds CXCL6 and CXCL8 ligands);R-HSA-373813(Receptor CXCR2 binds ligands CXCL1 to 7);R-HSA-374251(DARC is a non-specific receptor for many chemokines);R-HSA-3790137(Stimulation of IL8 transcription in senescent cells);R-HSA-380073(Liganded Gi-activating GPCR acts as a GEF for Gi);R-HSA-517731(Expression of IL-8);R-HSA-6784160(IL10 negatively regulates extracellular inf…	2.02226	2.77729	2.64557	1.43579	1.4419	1.46674	1.71372	0.77713	4.11497e-05	0.0236483	up	no
ENSG00000198643	FAM3D	131177	ENST00000358781;ENST00000483787	GO:0005125(cytokine activity);GO:0005576(extracellular region);GO:0005615(extracellular space);GO:0007165(signal transduction);GO:0016020(membrane);GO:0016021(integral component of membrane);GO:0046676(negative regulation of insulin secretion);GO:0070093(negative regulation of glucagon secretion);GO:0070093(negative regulation of glucagon secretion)	NA	NA	NA	NA	FAM3 metabolism regulating signaling molecule D [Source:HGNC Symbol;Acc:HGNC:18665]	protein_coding	NA	NA	0	0	0.0220318	0.504104	0.321098	0.064668	0.0247584	-5.33594	4.22806e-05	0.02365	down	yes
ENSG00000289701	ENSG00000289701		ENST00000696169	GO:0042981(regulation of apoptotic process)	NA	NA	NA	NA	novel transcript	nonsense_mediated_decay	NA	NA	0.675018	0.390518	0.861077	0.288536	0.150287	0.213812	2.95205	1.56172	4.25718e-05	0.02365	up	yes
ENSG00000120217	CD274	29126	ENST00000381577;ENST00000492923;ENST00000474218;ENST00000498261;ENST00000381573	GO:0002250(adaptive immune response);GO:0002376(immune system process);GO:0002845(positive regulation of tolerance induction to tumor cell);GO:0005515(protein binding);GO:0005654(nucleoplasm);GO:0005768(endosome);GO:0005886(plasma membrane);GO:0006955(immune response);GO:0007165(signal transduction);GO:0007166(cell surface receptor signaling pathway);GO:0009897(external side of plasma membrane);G…	04514(Cell adhesion molecules);05235(PD-L1 expression and PD-1 checkpoint pathway in cancer);05235(PD-L1 expression and PD-1 checkpoint pathway in cancer)	NA	NA	NA	CD274 molecule [Source:HGNC Symbol;Acc:HGNC:17635]	protein_coding;processed_transcript	NA	R-HSA-388828(PD-1 binds B7DC and B7H1);R-HSA-389758(Dephosphorylation of CD3-zeta by PD-1 bound phosphatases);R-HSA-389759(Interaction of SHP-1 or SHP-2 with phospho PD-1);R-HSA-389762(Phosphorylation of PD-1);R-HSA-9701562(CD274 gene expression downstream of ALK signaling)	3.46012	3.49009	3.49394	2.53398	2.2353	2.60494	1.41631	0.502132	5.03549e-05	0.0274978	up	no
ENSG00000170477	KRT4	3851	ENST00000551956;ENST00000551436;ENST00000549295	GO:0005515(protein binding);GO:0005634(nucleus);GO:0005829(cytosol);GO:0005882(intermediate filament);GO:0007010(cytoskeleton organization);GO:0009986(cell surface);GO:0030280(structural constituent of skin epidermis);GO:0030855(epithelial cell differentiation);GO:0031424(keratinization);GO:0045095(keratin filament);GO:0045109(intermediate filament organization);GO:0045111(intermediate filament c…	NA	NA	NA	NA	keratin 4 [Source:HGNC Symbol;Acc:HGNC:6441]	protein_coding;retained_intron	DOID:0050687(cell_type_cancer);DOID:14566(disease_of_cellular_proliferation);DOID:162(cancer);DOID:1749(squamous_cell_carcinoma);DOID:305(carcinoma);DOID:4(disease)	R-HSA-6805546(Keratin type I binds keratin type II);R-HSA-6805573(Keratin type I/type II heterodimers form tetramers);R-HSA-6806610(Keratin filament formation);R-HSA-6806613(Keratin tetramers bind to form unit length filaments);R-HSA-6806629(Formation of tonofilament bundles);R-HSA-6809393(Keratin filaments bind cell-cell adhesion complexes);R-HSA-6809663(Formation of hair keratin fibres);R-HSA-6…	0.158136	0.127375	0.331232	22.8065	18.464	0.112103	0.0149034	-6.06821	5.1148e-05	0.0274978	down	yes
ENSG00000224032	EPB41L4A-AS1	114915	ENST00000663232;ENST00000690733;ENST00000413221;ENST00000427306;ENST00000508590	NA	NA	NA	NA	NA	EPB41L4A antisense RNA 1 [Source:HGNC Symbol;Acc:HGNC:30749]	lncRNA	NA	NA	3.32535	3.39664	4.07339	2.4519	2.6444	2.43858	1.43272	0.518759	5.24286e-05	0.0277389	up	no
ENSG00000198074	AKR1B10	57016	ENST00000359579;ENST00000498818;ENST00000475559;ENST00000496435	GO:0001523(retinoid metabolic process);GO:0001758(retinal dehydrogenase activity);GO:0004032(alditol:NADP+ 1-oxidoreductase activity);GO:0004033(aldo-keto reductase (NADP) activity);GO:0005515(protein binding);GO:0005576(extracellular region);GO:0005739(mitochondrion);GO:0005764(lysosome);GO:0005829(cytosol);GO:0006629(lipid metabolic process);GO:0008106(alcohol dehydrogenase (NADP+) activity);GO…	00040(Pentose and glucuronate interconversions);00051(Fructose and mannose metabolism);00052(Galactose metabolism);00561(Glycerolipid metabolism);00790(Folate biosynthesis);01100(Metabolic pathways);01100(Metabolic pathways)	K00011	EC:1.1.1.21	NA	aldo-keto reductase family 1 member B10 [Source:HGNC Symbol;Acc:HGNC:382]	protein_coding;processed_transcript	DOID:0014667(disease_of_metabolism);DOID:0050013(carbohydrate_metabolism_disease);DOID:0050155(sensory_system_disease);DOID:0050161(lower_respiratory_tract_disease);DOID:0050615(respiratory_system_cancer);DOID:0050686(organ_system_cancer);DOID:0050687(cell_type_cancer);DOID:0050828(artery_disease);DOID:0060158(acquired_metabolic_disease);DOID:1107(esophageal_carcinoma);DOID:120(female_reproductiv…	R-HSA-2855252(AKRs reduce RBP2:atRAL to RBP2:atROL)	17.112	16.0829	20.9874	11.6752	11.3063	14.3711	1.45056	0.536615	5.74895e-05	0.0299412	up	no
ENSG00000176945	MUC20	200958	ENST00000436408;ENST00000498018;ENST00000445522	GO:0005576(extracellular region);GO:0005796(Golgi lumen);GO:0005886(plasma membrane);GO:0009925(basal plasma membrane);GO:0016020(membrane);GO:0016323(basolateral plasma membrane);GO:0016324(apical plasma membrane);GO:0031528(microvillus membrane);GO:0042802(identical protein binding);GO:0042995(cell projection);GO:0048012(hepatocyte growth factor receptor signaling pathway);GO:0048012(hepatocyte…	NA	NA	NA	NA	mucin 20, cell surface associated [Source:HGNC Symbol;Acc:HGNC:23282]	protein_coding;retained_intron	NA	R-HSA-1964501(Addition of galactose to Core 6 glycoprotein);R-HSA-1964505(C1GALT1 transfers Galactose to the Tn antigen forming Core 1 glycoproteins (T antigens));R-HSA-5096532(Defective GALNT12 does not transfer GalNAc to mucins);R-HSA-5096537(Defective GALNT3 does not transfer GalNAc to mucins);R-HSA-5694487(A4GNT transfers GlcNAc to core 2 mucins);R-HSA-6785524(Defective C1GALT1C1 does not bin…	0	0.00193374	0	0.0464954	0.0876252	0.0155973	0.0129159	-6.27471	5.8532e-05	0.0300152	down	yes
ENSG00000132207	SLX1A	548593	ENST00000251303;ENST00000565081;ENST00000564268;ENST00000563616;ENST00000345535	GO:0000724(double-strand break repair via homologous recombination);GO:0004518(nuclease activity);GO:0004519(endonuclease activity);GO:0005515(protein binding);GO:0005634(nucleus);GO:0005654(nucleoplasm);GO:0006281(DNA repair);GO:0006310(DNA recombination);GO:0006974(cellular response to DNA damage stimulus);GO:0008821(crossover junction endodeoxyribonuclease activity);GO:0010792(DNA double-stran…	03460(Fanconi anemia pathway);03460(Fanconi anemia pathway)	NA	NA	NA	SLX1 homolog A, structure-specific endonuclease subunit [Source:HGNC Symbol;Acc:HGNC:20922]	protein_coding;retained_intron	NA	R-HSA-5686475(SLX1A:SLX4 binds MUS81:EME1,(MUS81:EME2));R-HSA-5693584(Cleavage of Holliday junctions by GEN1 or SLX1A:SLX4:MUS81:EME1,(MUS81:EME2));R-HSA-6785732(DNA nucleases bind monoubiquitinated ID2 complex);R-HSA-6785986(DNA nucleases unhook the interstrand crosslink (ICL))	0.910445	1.1845	2.6008	0.333123	0.215908	0.757053	3.59528	1.84611	5.9655e-05	0.0301276	up	yes
ENSG00000058453	CROCC	9696	ENST00000375541;ENST00000466256;ENST00000497654;ENST00000494191;ENST00000465021;ENST00000465291;ENST00000467715;ENST00000477773;ENST00000498688	GO:0001917(photoreceptor inner segment);GO:0003779(actin binding);GO:0005198(structural molecule activity);GO:0005200(structural constituent of cytoskeleton);GO:0005515(protein binding);GO:0005737(cytoplasm);GO:0005813(centrosome);GO:0005814(centriole);GO:0005815(microtubule organizing center);GO:0005829(cytosol);GO:0005856(cytoskeleton);GO:0005886(plasma membrane);GO:0005929(cilium);GO:0007049(c…	NA	NA	NA	NA	ciliary rootlet coiled-coil, rootletin [Source:HGNC Symbol;Acc:HGNC:21299]	protein_coding;processed_transcript;retained_intron	NA	NA	1.32077	1.5405	2.53272	1.17887	0.865795	0.866684	1.85274	0.889661	7.25525e-05	0.0360943	up	no
ENSG00000142156	COL6A1	1291	ENST00000463060;ENST00000498614;ENST00000466285;ENST00000361866;ENST00000492851;ENST00000683550;ENST00000486023	GO:0001649(osteoblast differentiation);GO:0005518(collagen binding);GO:0005576(extracellular region);GO:0005581(collagen trimer);GO:0005589(collagen type VI trimer);GO:0005615(extracellular space);GO:0005765(lysosomal membrane);GO:0005788(endoplasmic reticulum lumen);GO:0007155(cell adhesion);GO:0016020(membrane);GO:0030020(extracellular matrix structural constituent conferring tensile strength);…	04151(PI3K-Akt signaling pathway);04510(Focal adhesion);04512(ECM-receptor interaction);04974(Protein digestion and absorption);05165(Human papillomavirus infection);05165(Human papillomavirus infection)	NA	NA	NA	collagen type VI alpha 1 chain [Source:HGNC Symbol;Acc:HGNC:2211]	processed_transcript;retained_intron;protein_coding	DOID:0080000(muscular_disease);DOID:0080001(bone_disease);DOID:1123(spondyloarthropathy);DOID:17(musculoskeletal_system_disease);DOID:3342(bone_inflammation_disease);DOID:381(arthropathy);DOID:423(myopathy);DOID:440(neuromuscular_disease);DOID:4(disease);DOID:6590(spondylitis);DOID:66(muscle_tissue_disease);DOID:7147(ankylosing_spondylitis);DOID:7(disease_of_anatomical_entity);DOID:863(nervous_sy…	R-HSA-1564112(Collagen type VI degradation by MMP2,9,11);R-HSA-1614460(Dimerization of procollagen type VI);R-HSA-1614461(Tetramerization of procollagen VI);R-HSA-1650808(Prolyl 4-hydroxylase converts collagen prolines to 4-hydroxyprolines);R-HSA-1980233(Collagen prolyl 3-hydroxylase converts 4-Hyp collagen to 3,4-Hyp collagen);R-HSA-1981104(Procollagen lysyl hydroxylases convert collagen lysines…	11.332	12.4011	13.7688	10.285	8.92444	9.0718	1.32603	0.407116	7.56365e-05	0.0370753	up	no
ENSG00000090006	LTBP4	8425	ENST00000396819;ENST00000546155;ENST00000595529;ENST00000598178;ENST00000593738;ENST00000618486;ENST00000598717;ENST00000622565;ENST00000318809;ENST00000597071;ENST00000622457;ENST00000612121;ENST00000308370;ENST00000593463;ENST00000610893;ENST00000617753;ENST00000595118;ENST00000597816;ENST00000612845;ENST00000601464;ENST00000594448;ENST00000622107;ENST00000595665;ENST00000598256;ENST00000594537…	GO:0001527(microfibril);GO:0001558(regulation of cell growth);GO:0005024(transforming growth factor beta receptor activity);GO:0005178(integrin binding);GO:0005201(extracellular matrix structural constituent);GO:0005509(calcium ion binding);GO:0005515(protein binding);GO:0005539(glycosaminoglycan binding);GO:0005576(extracellular region);GO:0005615(extracellular space);GO:0006457(protein folding)…	NA	NA	NA	NA	latent transforming growth factor beta binding protein 4 [Source:HGNC Symbol;Acc:HGNC:6717]	protein_coding;retained_intron;nonsense_mediated_decay	DOID:0050828(artery_disease);DOID:1287(cardiovascular_system_disease);DOID:178(vascular_disease);DOID:225(syndrome);DOID:3627(aortic_aneurysm);DOID:4(disease);DOID:520(aortic_disease);DOID:7693(abdominal_aortic_aneurysm);DOID:7(disease_of_anatomical_entity)	R-HSA-2328033(Fibrillin-1 binds latent TGF-beta);R-HSA-2395364(LTBP4 binds TGF-Beta-1)	3.33368	3.54779	5.10224	2.95302	2.45212	1.99432	1.61954	0.695584	8.05057e-05	0.0388553	up	no
ENSG00000012504	NR1H4	9971	ENST00000548884;ENST00000551379	GO:0000122(negative regulation of transcription by RNA polymerase II);GO:0000785(chromatin);GO:0000791(euchromatin);GO:0000976(transcription cis-regulatory region binding);GO:0000977(RNA polymerase II transcription regulatory region sequence-specific DNA binding);GO:0000978(RNA polymerase II cis-regulatory region sequence-specific DNA binding);GO:0000981(DNA-binding transcription factor activity,…	04976(Bile secretion);04976(Bile secretion)	NA	NA	THR-like	nuclear receptor subfamily 1 group H member 4 [Source:HGNC Symbol;Acc:HGNC:7967]	protein_coding	DOID:0014667(disease_of_metabolism);DOID:0050828(artery_disease);DOID:10211(cholelithiasis);DOID:10762(portal_hypertension);DOID:10763(hypertension);DOID:11963(esophagitis);DOID:1287(cardiovascular_system_disease);DOID:13580(cholestasis);DOID:14566(disease_of_cellular_proliferation);DOID:162(cancer);DOID:178(vascular_disease);DOID:1852(intrahepatic_cholestasis);DOID:272(hepatic_vascular_disease);…	R-HSA-191972(27-hydroxycholesterol is 7alpha-hydroxylated);R-HSA-192051(CYP7A1 7-hydroxylates CHOL);R-HSA-192065(CYP7B1 7-hydroxylates 25OH-CHOL);R-HSA-194187(SLC10A2 transports bile salts and acids and Na+ from extracellular region to cytosol);R-HSA-1989746(Expression of CYP7A1);R-HSA-376419(Formation of NR-MED1 Coactivator Complex);R-HSA-382096(Formation of NR-NCOR Corepressor Complex);R-HSA-47…	0.014835	0.041822	0.163176	0	0	0	732.775	9.51723	8.15994e-05	0.0388553	up	yes
ENSG00000273361	ENSG00000273361		ENST00000608367	NA	NA	NA	NA	NA	novel transcript, antisense to CTDSP1	lncRNA	NA	NA	0.151762	0.145289	1.40576	0	0	0	5676.02	12.4707	8.51233e-05	0.0399624	up	yes
ENSG00000246705	H2AJ	55766	ENST00000389078;ENST00000544848;ENST00000501744	GO:0000786(nucleosome);GO:0003674(molecular_function);GO:0003677(DNA binding);GO:0005634(nucleus);GO:0005694(chromosome);GO:0008150(biological_process);GO:0030527(structural constituent of chromatin);GO:0046982(protein heterodimerization activity);GO:0070062(extracellular exosome);GO:0070062(extracellular exosome)	04217(Necroptosis);05034(Alcoholism);05322(Systemic lupus erythematosus);05322(Systemic lupus erythematosus)	NA	NA	NA	H2A.J histone [Source:HGNC Symbol;Acc:HGNC:14456]	nonsense_mediated_decay;protein_coding	NA	R-HSA-1214188(PRDM9 trimethylates histone H3);R-HSA-176700(Incorporation Of Extended And Processed Telomere End Into Higher Order T-Loop And Associated Protein Structure);R-HSA-181450(Incorporation Of Extended And Processed Telomere End Into Associated Protein Structure);R-HSA-212222(PRC2 recruits DNA methyltransferases);R-HSA-212252(Polycomb Repressive Complex 2 (PRC2) Is recruited to chromatin)…	3.50812	4.42722	4.63732	3.13117	1.90927	2.39142	1.69172	0.758494	9.3668e-05	0.0433631	up	no
ENSG00000070669	ASNS	440	ENST00000394308;ENST00000454046;ENST00000487714;ENST00000394309;ENST00000451771;ENST00000442734;ENST00000495255;ENST00000414884;ENST00000453600;ENST00000437657;ENST00000448127;ENST00000444334;ENST00000455086;ENST00000462436;ENST00000175506	GO:0000166(nucleotide binding);GO:0004066(asparagine synthase (glutamine-hydrolyzing) activity);GO:0005515(protein binding);GO:0005524(ATP binding);GO:0005829(cytosol);GO:0006529(asparagine biosynthetic process);GO:0006541(glutamine metabolic process);GO:0008652(cellular amino acid biosynthetic process);GO:0016874(ligase activity);GO:0042149(cellular response to glucose starvation);GO:0043066(neg…	00250(Alanine, aspartate and glutamate metabolism);01100(Metabolic pathways);01230(Biosynthesis of amino acids);01230(Biosynthesis of amino acids)	K01953	EC:6.3.5.4	NA	asparagine synthetase (glutamine-hydrolyzing) [Source:HGNC Symbol;Acc:HGNC:753]	protein_coding;nonsense_mediated_decay;retained_intron	DOID:0050686(organ_system_cancer);DOID:0060083(immune_system_cancer);DOID:1037(lymphoblastic_leukemia);DOID:1240(leukemia);DOID:14566(disease_of_cellular_proliferation);DOID:162(cancer);DOID:2531(hematologic_cancer);DOID:4(disease);DOID:9952(acute_lymphocytic_leukemia)	R-HSA-1791118(Expression of ASNS (Asparagine Synthetase));R-HSA-70599(aspartate + glutamine + ATP <=> asparagine + glutamate + AMP + pyrophosphate [ASNS])	59.2615	57.3882	51.7518	71.4742	69.7739	67.1526	0.808066	-0.307455	9.52262e-05	0.0434805	down	no
ENSG00000100024	UPB1	51733	ENST00000326010;ENST00000415388;ENST00000486043	GO:0001701(in utero embryonic development);GO:0001889(liver development);GO:0003837(beta-ureidopropionase activity);GO:0005737(cytoplasm);GO:0005829(cytosol);GO:0006248(CMP catabolic process);GO:0006249(dCMP catabolic process);GO:0006807(nitrogen compound metabolic process);GO:0008270(zinc ion binding);GO:0016787(hydrolase activity);GO:0016811(hydrolase activity, acting on carbon-nitrogen (but no…	00240(Pyrimidine metabolism);00410(beta-Alanine metabolism);00770(Pantothenate and CoA biosynthesis);00983(Drug metabolism - other enzymes);01100(Metabolic pathways);01100(Metabolic pathways)	K01431	EC:3.5.1.6	NA	beta-ureidopropionase 1 [Source:HGNC Symbol;Acc:HGNC:16297]	protein_coding;nonsense_mediated_decay;retained_intron	NA	R-HSA-73591(beta-ureidopropionate + H2O => beta-alanine + NH4+ + CO2);R-HSA-73620(beta-ureidoisobutyrate + H2O => 3-aminoisobutyrate + NH4+ + CO2)	0	0	0	0.011751	0.0226167	0.0634113	0.00306814	-8.34842	9.82207e-05	0.0435599	down	yes
ENSG00000023445	BIRC3	330	ENST00000673846;ENST00000263464;ENST00000526421;ENST00000615299;ENST00000527336;ENST00000527309;ENST00000528940	GO:0004842(ubiquitin-protein transferase activity);GO:0005515(protein binding);GO:0005634(nucleus);GO:0005654(nucleoplasm);GO:0005737(cytoplasm);GO:0005829(cytosol);GO:0006915(apoptotic process);GO:0007166(cell surface receptor signaling pathway);GO:0007249(I-kappaB kinase/NF-kappaB signaling);GO:0007283(spermatogenesis);GO:0016567(protein ubiquitination);GO:0016740(transferase activity);GO:00313…	01524(Platinum drug resistance);04064(NF-kappa B signaling pathway);04120(Ubiquitin mediated proteolysis);04210(Apoptosis);04215(Apoptosis - multiple species);04217(Necroptosis);04390(Hippo signaling pathway);04510(Focal adhesion);04621(NOD-like receptor signaling pathway);04668(TNF signaling pathway);05132(Salmonella infection);05145(Toxoplasmosis);05168(Herpes simplex virus 1 infection);05200(P…	NA	NA	NA	baculoviral IAP repeat containing 3 [Source:HGNC Symbol;Acc:HGNC:591]	protein_coding;retained_intron;processed_transcript	DOID:0050589(inflammatory_bowel_disease);DOID:0050615(respiratory_system_cancer);DOID:0050686(organ_system_cancer);DOID:0050687(cell_type_cancer);DOID:0060072(benign_neoplasm);DOID:0060083(immune_system_cancer);DOID:0060084(cell_type_benign_neoplasm);DOID:10155(intestinal_cancer);DOID:10283(prostate_cancer);DOID:1036(chronic_leukemia);DOID:1037(lymphoblastic_leukemia);DOID:1040(chronic_lymphocyti…	R-HSA-168915(K63-linked ubiquitination of RIP1 bound to the activated TLR complex);R-HSA-5213462(RIPK3 binds RIPK1);R-HSA-5357757(BIRC(cIAP1/2) ubiquitinates RIPK1);R-HSA-5357776(TNF:TNFR1:TRADD:TRAF2:K63polyUb-RIPK1:BIRC2,3:LUBAC recruits IKKA:IKBKB:IKBKG);R-HSA-5357780(TNF:TNFR1:TRADD:TRAF2:RIPK1 recruits BIRC2/3 (cIAP1/2));R-HSA-5357845(RIPK1 is deubiquitinated);R-HSA-5357860(TNF:TNFR1:TRADD:T…	12.2452	11.3544	11.9754	8.20096	10.3391	8.91376	1.29581	0.373859	9.86724e-05	0.0435599	up	no
ENSG00000116761	CTH	1491,23584	ENST00000464926;ENST00000411986;ENST00000370938;ENST00000346806;ENST00000482383	GO:0003824(catalytic activity);GO:0004123(cystathionine gamma-lyase activity);GO:0005515(protein binding);GO:0005516(calmodulin binding);GO:0005737(cytoplasm);GO:0005829(cytosol);GO:0006534(cysteine metabolic process);GO:0006629(lipid metabolic process);GO:0008652(cellular amino acid biosynthetic process);GO:0016829(lyase activity);GO:0016846(carbon-sulfur lyase activity);GO:0018272(protein-pyrid…	00260(Glycine, serine and threonine metabolism);00270(Cysteine and methionine metabolism);00450(Selenocompound metabolism);01100(Metabolic pathways);01230(Biosynthesis of amino acids);01230(Biosynthesis of amino acids)	K01758	EC:4.4.1.1	NA	cystathionine gamma-lyase [Source:HGNC Symbol;Acc:HGNC:2501]	processed_transcript;protein_coding	DOID:0050700(cardiomyopathy);DOID:0050828(artery_disease);DOID:10762(portal_hypertension);DOID:10763(hypertension);DOID:10825(essential_hypertension);DOID:114(heart_disease);DOID:1287(cardiovascular_system_disease);DOID:178(vascular_disease);DOID:272(hepatic_vascular_disease);DOID:3978(extrinsic_cardiomyopathy);DOID:4(disease);DOID:7(disease_of_anatomical_entity);DOID:820(myocarditis)	R-HSA-1614567(Excess homocysteine yields homolanthionine and H2S);R-HSA-1614583(PXLP-K212-CTH cleaves L-Cystathionine);R-HSA-1614591(Excess cysteine yields lanthionine and H2S);R-HSA-1614614(Cysteine is degraded to serine and H2S);R-HSA-1614631(Homocysteine is degraded to oxobutanoate and H2S);R-HSA-2408537(Excess SeMet is cleaved into MeSeH by PXLP-K212-CTH);R-HSA-2408539(MeSec is hydrolysed to …	21.0108	21.4694	19.1635	25.6252	25.0354	27.0478	0.793269	-0.334118	9.93206e-05	0.0435599	down	no
ENSG00000110719	TCIRG1	10312	ENST00000698257;ENST00000525724;ENST00000524870;ENST00000532635;ENST00000529657;ENST00000527530;ENST00000524598;ENST00000533005;ENST00000698258;ENST00000533947;ENST00000530449;ENST00000528981;ENST00000265686;ENST00000525516;ENST00000698255;ENST00000698259;ENST00000698256	GO:0000045(autophagosome assembly);GO:0000220(vacuolar proton-transporting V-type ATPase, V0 domain);GO:0001503(ossification);GO:0002158(osteoclast proliferation);GO:0005515(protein binding);GO:0005634(nucleus);GO:0005764(lysosome);GO:0005765(lysosomal membrane);GO:0005770(late endosome);GO:0005886(plasma membrane);GO:0005887(integral component of plasma membrane);GO:0006811(ion transport);GO:000…	00190(Oxidative phosphorylation);01100(Metabolic pathways);04142(Lysosome);04145(Phagosome);04721(Synaptic vesicle cycle);04966(Collecting duct acid secretion);05110(Vibrio cholerae infection);05120(Epithelial cell signaling in Helicobacter pylori infection);05152(Tuberculosis);05165(Human papillomavirus infection);05323(Rheumatoid arthritis);05323(Rheumatoid arthritis)	NA	NA	NA	T cell immune regulator 1, ATPase H+ transporting V0 subunit a3 [Source:HGNC Symbol;Acc:HGNC:11647]	processed_transcript;retained_intron;protein_coding;nonsense_mediated_decay	DOID:0080001(bone_disease);DOID:0080005(bone_remodeling_disease);DOID:13533(osteopetrosis);DOID:17(musculoskeletal_system_disease);DOID:4254(osteosclerosis);DOID:4(disease);DOID:7(disease_of_anatomical_entity)	R-HSA-1222516(Intraphagosomal pH is lowered to 5 by V-ATPase);R-HSA-5252133(ATP6AP1 binds V-ATPase);R-HSA-6800426(Exocytosis of ficolin-rich granule membrane proteins);R-HSA-74723(Endosome acidification);R-HSA-917841(Acidification of Tf:TfR1 containing endosome);R-HSA-9639286(RRAGC,D exchanges GTP for GDP);R-HSA-9640167(RRAGA,B exchanges GDP for GTP);R-HSA-9640168(v-ATPase:Ragulator:RRAGA,B:GTP:R…	6.46492	7.32969	8.30667	5.9516	4.7979	4.7108	1.42955	0.515562	0.000104808	0.0453696	up	no
ENSG00000237149	ZNF503-AS2	100131213	ENST00000466942;ENST00000425916;ENST00000491557;ENST00000486015;ENST00000527641	NA	NA	NA	NA	NA	ZNF503 antisense RNA 2 [Source:HGNC Symbol;Acc:HGNC:23525]	lncRNA	NA	NA	0.734699	0.657831	0.723107	0.263801	0.3091	0.39768	2.17976	1.12417	0.000107205	0.0458122	up	yes
ENSG00000131187	F12	2161	ENST00000502854;ENST00000696192;ENST00000514943;ENST00000696195;ENST00000696193;ENST00000696200;ENST00000504406;ENST00000696194;ENST00000510358	GO:0002353(plasma kallikrein-kinin cascade);GO:0002542(Factor XII activation);GO:0004252(serine-type endopeptidase activity);GO:0005509(calcium ion binding);GO:0005515(protein binding);GO:0005576(extracellular region);GO:0005615(extracellular space);GO:0005791(rough endoplasmic reticulum);GO:0005886(plasma membrane);GO:0006508(proteolysis);GO:0007596(blood coagulation);GO:0007597(blood coagulatio…	04610(Complement and coagulation cascades);04610(Complement and coagulation cascades)	K01328	EC:3.4.21.38	NA	coagulation factor XII [Source:HGNC Symbol;Acc:HGNC:3530]	retained_intron;nonsense_mediated_decay;processed_transcript	DOID:0050177(monogenic_disease);DOID:0050735(X_linked_disease);DOID:0050737(autosomal_recessive_disease);DOID:0050739(autosomal_genetic_disease);DOID:0050828(artery_disease);DOID:12134(factor_VIII_deficiency);DOID:1287(cardiovascular_system_disease);DOID:14735(hereditary_angioedema);DOID:14748(Sotos_syndrome);DOID:1555(urticaria);DOID:1558(angioedema);DOID:16(integumentary_system_disease);DOID:17…	R-HSA-158300(factor XI:platelet glycoprotein (GP) Ib:IX:V complex -> factor XIa:platelet glycoprotein (GP) Ib:IX:V complex (XIIa catalyst));R-HSA-158313(factor XII -> factor XIIa);R-HSA-158357(factor XIIa binds SERPING1);R-HSA-9651456(SERPING1 variant does not bind factor XIIa);R-HSA-9653249(Cleavage of factor XII variant by activated thrombin);R-HSA-9655046(Cleavage of FXII variant by KLKB1)	0.355819	0.496088	1.01246	0.246156	0.20762	0.234924	2.70708	1.43674	0.000110062	0.0464379	up	yes
ENSG00000163682	RPL9	6133	ENST00000642337;ENST00000503277;ENST00000645894;ENST00000514842;ENST00000644328;ENST00000295955;ENST00000449470;ENST00000437992;ENST00000506581;ENST00000511643;ENST00000645496;ENST00000511075	GO:0002181(cytoplasmic translation);GO:0003723(RNA binding);GO:0003735(structural constituent of ribosome);GO:0005515(protein binding);GO:0005634(nucleus);GO:0005737(cytoplasm);GO:0005829(cytosol);GO:0005840(ribosome);GO:0005925(focal adhesion);GO:0006412(translation);GO:0016020(membrane);GO:0016021(integral component of membrane);GO:0019843(rRNA binding);GO:0022625(cytosolic large ribosomal subu…	03010(Ribosome);05171(Coronavirus disease - COVID-19);05171(Coronavirus disease - COVID-19)	NA	NA	NA	ribosomal protein L9 [Source:HGNC Symbol;Acc:HGNC:10369]	retained_intron;protein_coding	NA	R-HSA-141671(Polypeptide release from the eRF3-GDP:eRF1:mRNA:80S Ribosome complex);R-HSA-141673(GTP Hydrolysis by eRF3 bound to the eRF1:mRNA:polypeptide:80S Ribosome complex);R-HSA-141691(GTP bound eRF3:eRF1 complex binds the peptidyl tRNA:mRNA:80S Ribosome complex);R-HSA-156826(Dissociation of L13a from the 60s ribosomal subunit);R-HSA-156907(Aminoacyl-tRNA binds to the ribosome at the A-site);…	29.2762	26.6258	26.8691	36.413	32.2709	34.0888	0.80538	-0.312259	0.000119276	0.0496962	down	no
ENSG00000101986	ABCD1	215	ENST00000218104;ENST00000370129;ENST00000443684	GO:0000038(very long-chain fatty acid metabolic process);GO:0000166(nucleotide binding);GO:0002082(regulation of oxidative phosphorylation);GO:0005324(long-chain fatty acid transporter activity);GO:0005515(protein binding);GO:0005524(ATP binding);GO:0005737(cytoplasm);GO:0005739(mitochondrion);GO:0005764(lysosome);GO:0005765(lysosomal membrane);GO:0005777(peroxisome);GO:0005778(peroxisomal membra…	02010(ABC transporters);04146(Peroxisome);04146(Peroxisome)	NA	NA	NA	ATP binding cassette subfamily D member 1 [Source:HGNC Symbol;Acc:HGNC:61]	protein_coding;processed_transcript	DOID:0014667(disease_of_metabolism);DOID:0050177(monogenic_disease);DOID:0050735(X_linked_disease);DOID:0050828(artery_disease);DOID:10579(leukodystrophy);DOID:10588(adrenoleukodystrophy);DOID:12134(factor_VIII_deficiency);DOID:1287(cardiovascular_system_disease);DOID:1307(dementia);DOID:1387(hypolipoproteinemia);DOID:1388(Tangier_disease);DOID:1443(cerebral_degeneration);DOID:150(disease_of_ment…	R-HSA-2046087(Translocation of tetracosahexaenoyl-CoA to peroxisomes);R-HSA-2046093(Translocation of tetracosapentaenoyl-CoA to peroxisomes);R-HSA-382575(ABCD1-3 dimers transfer LCFAs from cytosol to peroxisomal matrix);R-HSA-382613(PEX-19 docks ABCD1/D2/D3 to peroximal membrane);R-HSA-390393(Peroxisomal uptake of very long-chain fatty acyl CoA);R-HSA-5684043(Defective ABCD1 does not transfer LCF…	5.41895	5.52455	7.43052	4.47087	3.40871	4.31504	1.50673	0.591423	0.000121575	0.0497035	up	no
ENSG00000248599	FLJ42969	441374	ENST00000514926;ENST00000665627	NA	NA	NA	NA	NA	uncharacterized LOC441374 [Source:NCBI gene (formerly Entrezgene);Acc:441374]	lncRNA	NA	NA	0.111971	0.0896393	0.0163798	0	0	0	726.634	9.50508	0.000123374	0.0497035	up	yes
ENSG00000064932	SBNO2	22904	ENST00000587024;ENST00000438103;ENST00000587655;ENST00000592222;ENST00000587673;ENST00000586109;ENST00000590446;ENST00000590176;ENST00000361757	GO:0001503(ossification);GO:0002281(macrophage activation involved in immune response);GO:0005575(cellular_component);GO:0005634(nucleus);GO:0006355(regulation of DNA-templated transcription);GO:0030154(cell differentiation);GO:0030282(bone mineralization);GO:0030316(osteoclast differentiation);GO:0031490(chromatin DNA binding);GO:0042393(histone binding);GO:0045892(negative regulation of DNA-tem…	NA	NA	NA	NA	strawberry notch homolog 2 [Source:HGNC Symbol;Acc:HGNC:29158]	protein_coding;retained_intron	NA	NA	9.37226	10.2745	14.5695	8.59884	6.50996	7.60108	1.50667	0.591361	0.000123767	0.0497035	up	no
ENSG00000165799	RNASE7	84659	ENST00000298690	GO:0001530(lipopolysaccharide binding);GO:0003676(nucleic acid binding);GO:0004518(nuclease activity);GO:0004519(endonuclease activity);GO:0004540(ribonuclease activity);GO:0005576(extracellular region);GO:0005615(extracellular space);GO:0005737(cytoplasm);GO:0016070(RNA metabolic process);GO:0016787(hydrolase activity);GO:0019731(antibacterial humoral response);GO:0042742(defense response to bac…	NA	NA	NA	NA	ribonuclease A family member 7 [Source:HGNC Symbol;Acc:HGNC:19278]	protein_coding	NA	R-HSA-6803063(RNASEs bind bacterial LPS, PGN);R-HSA-8948027(RNASEs bind bacterial phospholipids)	0	0	0	0.155717	0.204301	0.0679366	0.00070101	-10.4783	0.000127615	0.0499265	down	yes
ENSG00000120738	EGR1	1958	ENST00000239938	GO:0000122(negative regulation of transcription by RNA polymerase II);GO:0000785(chromatin);GO:0000976(transcription cis-regulatory region binding);GO:0000977(RNA polymerase II transcription regulatory region sequence-specific DNA binding);GO:0000978(RNA polymerase II cis-regulatory region sequence-specific DNA binding);GO:0000981(DNA-binding transcription factor activity, RNA polymerase II-speci…	04371(Apelin signaling pathway);04912(GnRH signaling pathway);04928(Parathyroid hormone synthesis, secretion and action);04933(AGE-RAGE signaling pathway in diabetic complications);05020(Prion disease);05166(Human T-cell leukemia virus 1 infection)	NA	NA	zf-C2H2	early growth response 1 [Source:HGNC Symbol;Acc:HGNC:3238]	protein_coding	DOID:0050155(sensory_system_disease);DOID:0050622(reproductive_organ_benign_neoplasm);DOID:0050686(organ_system_cancer);DOID:0050701(electroclinical_syndrome);DOID:0050704(childhood_electroclinical_syndrome);DOID:0050828(artery_disease);DOID:0060072(benign_neoplasm);DOID:0060083(immune_system_cancer);DOID:0060084(cell_type_benign_neoplasm);DOID:0060085(organ_system_benign_neoplasm);DOID:0060086(f…	R-HSA-1015702(Expression of IFN-induced genes);R-HSA-8944078(EGR1 binds the PTEN gene promoter);R-HSA-8944104(PTEN gene transcription is stimulated by TP53, EGR1, PPARG, ATF2, MAF1, and inhibited by NR2E1, SALL4, MECOM, SNAI1, SNAI2, JUN);R-HSA-9031616(EGR binds ARC gene);R-HSA-9031624(ARC gene expression);R-HSA-9612073(NGF- and MAPK-dependent EGR1, EGR2 and EGR4 expression);R-HSA-9612483(EGR1,2,…	4.91008	4.32079	2.61705	1.50523	2.82662	1.32453	2.09461	1.06668	0.000127836	0.0499265	up	yes
ENSG00000089723	OTUB2	78990	ENST00000203664;ENST00000553723	GO:0004843(cysteine-type deubiquitinase activity);GO:0005515(protein binding);GO:0005634(nucleus);GO:0006508(proteolysis);GO:0008233(peptidase activity);GO:0008234(cysteine-type peptidase activity);GO:0016579(protein deubiquitination);GO:0016787(hydrolase activity);GO:0035871(protein K11-linked deubiquitination);GO:0043130(ubiquitin binding);GO:0070536(protein K63-linked deubiquitination);GO:0071…	NA	K09603	EC:3.4.19.12	NA	OTU deubiquitinase, ubiquitin aldehyde binding 2 [Source:HGNC Symbol;Acc:HGNC:20351]	protein_coding	NA	R-HSA-5690843(OTUB1, (OTUB2) binds RNF128, TRAF3, TRAF6, RHOA);R-HSA-6783238(OTUB1,(OTUB2) binds TP53, UBE2D1, ESR1)	3.44785	3.21537	3.05532	2.45009	2.28519	2.18758	1.40383	0.489372	0.000130243	0.0499265	up	no
ENSG00000232110	ENSG00000232110		ENST00000659383;ENST00000679515;ENST00000680546;ENST00000437032;ENST00000354541;ENST00000681179;ENST00000448897;ENST00000679653;ENST00000680136	NA	NA	NA	NA	NA	novel transcript, antisense to LIPA	lncRNA	NA	NA	0.784319	0.505533	0.499084	1.18027	1.26008	1.14088	0.499532	-1.00135	0.000130313	0.0499265	down	yes
ENSG00000170356	OR2A20P	401428	ENST00000479887;ENST00000496731;ENST00000498397;ENST00000641121	NA	NA	NA	NA	NA	olfactory receptor family 2 subfamily A member 20 pseudogene [Source:HGNC Symbol;Acc:HGNC:15413]	processed_transcript;transcribed_unprocessed_pseudogene	NA	NA	1.13596	0.794216	1.07683	2.38855	3.4435	1.11134	0.433074	-1.20732	0.000135264	0.0512343	down	yes
ENSG00000049130	KITLG	4254	ENST00000378535;ENST00000644744;ENST00000347404;ENST00000646633	GO:0001541(ovarian follicle development);GO:0001755(neural crest cell migration);GO:0002244(hematopoietic progenitor cell differentiation);GO:0002573(myeloid leukocyte differentiation);GO:0002687(positive regulation of leukocyte migration);GO:0002763(positive regulation of myeloid leukocyte differentiation);GO:0005125(cytokine activity);GO:0005173(stem cell factor receptor binding);GO:0005515(pro…	04010(MAPK signaling pathway);04014(Ras signaling pathway);04015(Rap1 signaling pathway);04072(Phospholipase D signaling pathway);04151(PI3K-Akt signaling pathway);04640(Hematopoietic cell lineage);04916(Melanogenesis);05200(Pathways in cancer);05200(Pathways in cancer)	NA	NA	NA	KIT ligand [Source:HGNC Symbol;Acc:HGNC:6343]	processed_transcript;protein_coding;nonsense_mediated_decay	DOID:0050155(sensory_system_disease);DOID:0050177(monogenic_disease);DOID:0050686(organ_system_cancer);DOID:0050687(cell_type_cancer);DOID:0050736(autosomal_dominant_disease);DOID:0050739(autosomal_genetic_disease);DOID:0060072(benign_neoplasm);DOID:0060083(immune_system_cancer);DOID:0060085(organ_system_benign_neoplasm);DOID:0060089(endocrine_organ_benign_neoplasm);DOID:0060100(musculoskeletal_s…	R-HSA-1433374(Processing of SCF isoform 1);R-HSA-1433395(Dimerization of sSCF);R-HSA-1433410(SOCS1 as a regulator of KIT signaling);R-HSA-1433418(Phosphorylation of JAK2);R-HSA-1433428(GRB2 is indirectly recruited to p-KIT through SHP2);R-HSA-1433451(JAK2 binds to p-KIT);R-HSA-1433454(Phosphorylation of GAB2 by SFKs);R-HSA-1433456(Recruitment of STATs);R-HSA-1433471(Activation of RAS by p-KIT bou…	3.53546	3.11291	3.56797	1.89171	1.53449	2.79788	1.64142	0.714946	0.000139527	0.0522552	up	no
ENSG00000142798	HSPG2	3339	ENST00000374695;ENST00000493940;ENST00000471322;ENST00000486901;ENST00000481644;ENST00000498495;ENST00000644714;ENST00000453796;ENST00000374676;ENST00000439717;ENST00000480900;ENST00000374673;ENST00000427897	GO:0001525(angiogenesis);GO:0001540(amyloid-beta binding);GO:0005509(calcium ion binding);GO:0005515(protein binding);GO:0005576(extracellular region);GO:0005604(basement membrane);GO:0005615(extracellular space);GO:0005796(Golgi lumen);GO:0005886(plasma membrane);GO:0005925(focal adhesion);GO:0006629(lipid metabolic process);GO:0006898(receptor-mediated endocytosis);GO:0006954(inflammatory respo…	04512(ECM-receptor interaction);05161(Hepatitis B);05205(Proteoglycans in cancer);05205(Proteoglycans in cancer)	NA	NA	NA	heparan sulfate proteoglycan 2 [Source:HGNC Symbol;Acc:HGNC:5273]	protein_coding;retained_intron;non_stop_decay	DOID:0014667(disease_of_metabolism);DOID:0050013(carbohydrate_metabolism_disease);DOID:0050686(organ_system_cancer);DOID:0050828(artery_disease);DOID:0060158(acquired_metabolic_disease);DOID:0080000(muscular_disease);DOID:10283(prostate_cancer);DOID:10652(Alzheimer's_disease);DOID:1091(tooth_disease);DOID:11723(Duchenne_muscular_dystrophy);DOID:12377(spinal_muscular_atrophy);DOID:1287(cardiovascu…	R-HSA-1592314(HSPG2 (perlecan) degradation by MMP3, plasmin, (MMP12));R-HSA-1667005(Heparanase (HPSE) cleaves heparan sulfate from its proteoglycan (lysosome));R-HSA-1678694(Heparanase 2 (HPSE2) binds heparan sulfate proteoglycans);R-HSA-1878002(XYLTs transfer Xyl to core protein);R-HSA-1889955(B3GAT dimers transfer GlcA to tetrasaccharide linker);R-HSA-1889978(B3GALT6 transfers Gal to the tetras…	33.9961	38.0502	40.7329	31.1878	28.9699	30.5584	1.24321	0.314071	0.000152818	0.0556355	up	no
ENSG00000228049	POLR2J2	246721,548644	ENST00000333432;ENST00000358438	GO:0000428(DNA-directed RNA polymerase complex);GO:0001055(RNA polymerase II activity);GO:0003677(DNA binding);GO:0003899(DNA-directed 5'-3' RNA polymerase activity);GO:0005634(nucleus);GO:0005665(RNA polymerase II, core complex);GO:0006351(DNA-templated transcription);GO:0006366(transcription by RNA polymerase II);GO:0046983(protein dimerization activity);GO:0046983(protein dimerization activity)	03020(RNA polymerase);05016(Huntington disease);05016(Huntington disease)	NA	NA	NA	RNA polymerase II subunit J2 [Source:HGNC Symbol;Acc:HGNC:23208]	protein_coding	NA	NA	2.23251	1.82765	1.82899	4.6512	2.51965	3.67127	0.543174	-0.880514	0.000153101	0.0556355	down	no
ENSG00000126705	AHDC1	27245	ENST00000643219;ENST00000247087;ENST00000374011;ENST00000645669;ENST00000646642;ENST00000644989;ENST00000642245;ENST00000644833;ENST00000490295;ENST00000643308;ENST00000642416;ENST00000480033;ENST00000673934	GO:0003677(DNA binding);GO:0005515(protein binding);GO:0005515(protein binding)	NA	NA	NA	NA	AT-hook DNA binding motif containing 1 [Source:HGNC Symbol;Acc:HGNC:25230]	processed_transcript;protein_coding	NA	NA	3.04064	3.53314	4.44311	2.71865	1.49785	2.34488	1.67905	0.747646	0.00015356	0.0556355	up	no
ENSG00000214049	UCA1	652995	ENST00000645177;ENST00000644796;ENST00000644174;ENST00000645764;ENST00000644400;ENST00000646494;ENST00000659568;ENST00000600160;ENST00000642440;ENST00000642269;ENST00000644502;ENST00000644103;ENST00000644590;ENST00000644567;ENST00000645156;ENST00000658824;ENST00000645805	GO:0010468(regulation of gene expression);GO:0010468(regulation of gene expression)	NA	NA	NA	NA	urothelial cancer associated 1 [Source:HGNC Symbol;Acc:HGNC:37126]	lncRNA	NA	NA	1.12756	0.831399	0.883229	0.4785	0.298779	0.574854	2.102	1.07176	0.00016223	0.0581446	up	yes
ENSG00000182870	GALNT9	50614	ENST00000328957;ENST00000538356;ENST00000541995;ENST00000424720;ENST00000411988;ENST00000542942;ENST00000540493;ENST00000614360	GO:0000139(Golgi membrane);GO:0004653(polypeptide N-acetylgalactosaminyltransferase activity);GO:0005794(Golgi apparatus);GO:0006486(protein glycosylation);GO:0006493(protein O-linked glycosylation);GO:0016020(membrane);GO:0016021(integral component of membrane);GO:0016266(O-glycan processing);GO:0016740(transferase activity);GO:0016757(glycosyltransferase activity);GO:0030246(carbohydrate bindin…	00512(Mucin type O-glycan biosynthesis);00514(Other types of O-glycan biosynthesis);01100(Metabolic pathways);01100(Metabolic pathways)	K00710	EC:2.4.1.41	NA	polypeptide N-acetylgalactosaminyltransferase 9 [Source:HGNC Symbol;Acc:HGNC:4131]	protein_coding;retained_intron;processed_transcript	NA	R-HSA-913675(GALNTs transfer GalNAc to Mucins to form Tn antigens)	2.93445	2.81869	2.9972	2.30274	1.89712	2.22838	1.36123	0.444916	0.000167247	0.0592716	up	no
ENSG00000059145	UNKL	64718	ENST00000389221;ENST00000511095;ENST00000674376;ENST00000248104;ENST00000402641;ENST00000301712;ENST00000397464;ENST00000382757;ENST00000513783;ENST00000502438;ENST00000509981;ENST00000566707;ENST00000562537;ENST00000515195	GO:0005515(protein binding);GO:0005634(nucleus);GO:0005737(cytoplasm);GO:0005829(cytosol);GO:0016567(protein ubiquitination);GO:0016740(transferase activity);GO:0046872(metal ion binding);GO:0046872(metal ion binding)	NA	K23047	EC:2.3.2.27	NA	unk like zinc finger [Source:HGNC Symbol;Acc:HGNC:14184]	protein_coding;retained_intron;nonsense_mediated_decay;processed_transcript	NA	R-HSA-983140(Transfer of Ub from E2 to substrate and release of E2);R-HSA-983147(Release of E3 from polyubiquitinated substrate);R-HSA-983156(Polyubiquitination of substrate);R-HSA-983157(Interaction of E3 with substrate and E2-Ub complex)	1.94417	1.95296	2.66428	1.41459	0.732589	1.46022	1.81888	0.863048	0.000168931	0.0592716	up	no
ENSG00000188566	NDOR1	27158	ENST00000612145;ENST00000684003;ENST00000613750;ENST00000427047;ENST00000371521;ENST00000458322	GO:0003958(NADPH-hemoprotein reductase activity);GO:0005515(protein binding);GO:0005654(nucleoplasm);GO:0005737(cytoplasm);GO:0005829(cytosol);GO:0008219(cell death);GO:0009055(electron transfer activity);GO:0010181(FMN binding);GO:0016226(iron-sulfur cluster assembly);GO:0016491(oxidoreductase activity);GO:0016651(oxidoreductase activity, acting on NAD(P)H);GO:0016653(oxidoreductase activity, ac…	NA	NA	NA	NA	NADPH dependent diflavin oxidoreductase 1 [Source:HGNC Symbol;Acc:HGNC:29838]	retained_intron;protein_coding	NA	R-HSA-2564824(NADPH reduces NDOR1:CIAPIN1);R-HSA-2564826(4Fe-4S cluster assembles on NUBP2:NUBP1 scaffold)	8.01459	8.50017	9.66465	6.67591	5.25997	6.95856	1.38556	0.470471	0.000175658	0.0609899	up	no
ENSG00000164897	TMUB1	83590	ENST00000482202;ENST00000476627;ENST00000653405;ENST00000297533;ENST00000462940;ENST00000488752;ENST00000392818	GO:0005515(protein binding);GO:0005634(nucleus);GO:0005730(nucleolus);GO:0005737(cytoplasm);GO:0005768(endosome);GO:0005815(microtubule organizing center);GO:0005856(cytoskeleton);GO:0005886(plasma membrane);GO:0016020(membrane);GO:0016021(integral component of membrane);GO:0030054(cell junction);GO:0030433(ubiquitin-dependent ERAD pathway);GO:0045202(synapse);GO:0045211(postsynaptic membrane);GO…	NA	NA	NA	NA	transmembrane and ubiquitin like domain containing 1 [Source:HGNC Symbol;Acc:HGNC:21709]	protein_coding	NA	NA	20.347	22.7279	21.8707	18.3454	11.3139	13.5739	1.50221	0.587091	0.000178808	0.0614437	up	no
ENSG00000187583	PLEKHN1	84069	ENST00000379410;ENST00000379409;ENST00000480267;ENST00000491024;ENST00000379407	GO:0001666(response to hypoxia);GO:0001786(phosphatidylserine binding);GO:0005515(protein binding);GO:0005739(mitochondrion);GO:0005856(cytoskeleton);GO:0005886(plasma membrane);GO:0016020(membrane);GO:0031966(mitochondrial membrane);GO:0043065(positive regulation of apoptotic process);GO:0061158(3'-UTR-mediated mRNA destabilization);GO:0070300(phosphatidic acid binding);GO:1901612(cardiolipin bi…	NA	NA	NA	NA	pleckstrin homology domain containing N1 [Source:HGNC Symbol;Acc:HGNC:25284]	protein_coding;retained_intron	NA	NA	1.99982	2.75539	3.14407	1.75057	1.50836	1.53099	1.64915	0.721719	0.000182647	0.0621225	up	no
ENSG00000169499	PLEKHA2	59339	ENST00000617275;ENST00000521382;ENST00000518070;ENST00000521746;ENST00000519640;ENST00000616834	GO:0030165(PDZ domain binding);GO:0043325(phosphatidylinositol-3,4-bisphosphate binding);GO:0043325(phosphatidylinositol-3,4-bisphosphate binding)	NA	NA	NA	NA	pleckstrin homology domain containing A2 [Source:HGNC Symbol;Acc:HGNC:14336]	protein_coding;processed_transcript;retained_intron	DOID:0050686(organ_system_cancer);DOID:0060083(immune_system_cancer);DOID:1240(leukemia);DOID:14566(disease_of_cellular_proliferation);DOID:162(cancer);DOID:2531(hematologic_cancer);DOID:4(disease)	R-HSA-8870332(PTPN13:PLEKHA1,2 bind PI(3,4)P2)	7.68727	7.66018	7.38594	9.02221	9.1446	9.41364	0.824257	-0.278834	0.000187736	0.0631643	down	no
ENSG00000198355	PIM3	415116	ENST00000360612;ENST00000467480	GO:0000166(nucleotide binding);GO:0004672(protein kinase activity);GO:0004674(protein serine/threonine kinase activity);GO:0004712(protein serine/threonine/tyrosine kinase activity);GO:0005515(protein binding);GO:0005524(ATP binding);GO:0005737(cytoplasm);GO:0005829(cytosol);GO:0006468(protein phosphorylation);GO:0006915(apoptotic process);GO:0007049(cell cycle);GO:0007346(regulation of mitotic c…	NA	K08807	EC:2.7.11.1	NA	Pim-3 proto-oncogene, serine/threonine kinase [Source:HGNC Symbol;Acc:HGNC:19310]	protein_coding;retained_intron	NA	NA	10.7173	13.8386	17.152	10.9224	6.35374	7.56582	1.67893	0.747544	0.000189501	0.0631643	up	no
ENSG00000105997	HOXA3	3200	ENST00000612286;ENST00000522456;ENST00000521401;ENST00000396352	GO:0000785(chromatin);GO:0000978(RNA polymerase II cis-regulatory region sequence-specific DNA binding);GO:0000981(DNA-binding transcription factor activity, RNA polymerase II-specific);GO:0001525(angiogenesis);GO:0001974(blood vessel remodeling);GO:0003677(DNA binding);GO:0003700(DNA-binding transcription factor activity);GO:0005515(protein binding);GO:0005634(nucleus);GO:0005654(nucleoplasm);GO…	NA	NA	NA	Homeobox	homeobox A3 [Source:HGNC Symbol;Acc:HGNC:5104]	protein_coding;processed_transcript	NA	R-HSA-5617643(HOXA3 mRNA is translated)	3.27784	3.93556	6.63404	3.02967	2.10424	2.57542	1.79619	0.844942	0.000191397	0.0631647	up	no
ENSG00000117616	RSRP1	57035	ENST00000431849;ENST00000498238;ENST00000243189;ENST00000562018;ENST00000566599;ENST00000568254;ENST00000567741;ENST00000450820;ENST00000564413;ENST00000568399;ENST00000473314;ENST00000568701;ENST00000564223;ENST00000566395;ENST00000475766;ENST00000565733;ENST00000569495;ENST00000491378	GO:0005515(protein binding);GO:0005515(protein binding)	NA	NA	NA	NA	arginine and serine rich protein 1 [Source:HGNC Symbol;Acc:HGNC:25234]	protein_coding;retained_intron;processed_transcript;nonsense_mediated_decay	NA	NA	3.99665	3.76705	4.80934	3.19635	2.90187	3.15917	1.35816	0.441657	0.00020254	0.0653967	up	no
ENSG00000167967	E4F1	1877	ENST00000567111;ENST00000301727;ENST00000569796;ENST00000565413;ENST00000562589;ENST00000563643;ENST00000564930	GO:0000122(negative regulation of transcription by RNA polymerase II);GO:0000977(RNA polymerase II transcription regulatory region sequence-specific DNA binding);GO:0000978(RNA polymerase II cis-regulatory region sequence-specific DNA binding);GO:0001227(DNA-binding transcription repressor activity, RNA polymerase II-specific);GO:0001228(DNA-binding transcription activator activity, RNA polymeras…	NA	K22401	EC:2.3.2.27	zf-C2H2	E4F transcription factor 1 [Source:HGNC Symbol;Acc:HGNC:3121]	retained_intron;protein_coding;nonsense_mediated_decay	NA	NA	2.56627	2.91471	3.39066	2.30026	1.74404	1.97183	1.47464	0.560366	0.000205383	0.0653967	up	no
ENSG00000132003	ZSWIM4	65249	ENST00000590508;ENST00000254323	GO:0008270(zinc ion binding);GO:0031462(Cul2-RING ubiquitin ligase complex);GO:0046872(metal ion binding);GO:0046872(metal ion binding)	NA	NA	NA	NA	zinc finger SWIM-type containing 4 [Source:HGNC Symbol;Acc:HGNC:25704]	protein_coding	NA	NA	3.75129	4.03036	4.162	2.56199	2.72985	3.3019	1.38981	0.474885	0.000208027	0.0653967	up	no
ENSG00000166123	GPT2	84706	ENST00000340124;ENST00000440783;ENST00000569193;ENST00000562801	GO:0003824(catalytic activity);GO:0004021(L-alanine:2-oxoglutarate aminotransferase activity);GO:0005759(mitochondrial matrix);GO:0006103(2-oxoglutarate metabolic process);GO:0008483(transaminase activity);GO:0009058(biosynthetic process);GO:0016740(transferase activity);GO:0030170(pyridoxal phosphate binding);GO:0042851(L-alanine metabolic process);GO:0042853(L-alanine catabolic process);GO:0042…	00220(Arginine biosynthesis);00250(Alanine, aspartate and glutamate metabolism);01100(Metabolic pathways);01200(Carbon metabolism);01210(2-Oxocarboxylic acid metabolism);01230(Biosynthesis of amino acids);01230(Biosynthesis of amino acids)	K00814	EC:2.6.1.2	NA	glutamic--pyruvic transaminase 2 [Source:HGNC Symbol;Acc:HGNC:18062]	protein_coding;retained_intron	NA	R-HSA-507749(PXLP-K341-GPT2 transaminates PYR to form L-Ala);R-HSA-507775(PXLP-K341-GPT2 transaminates L-Ala to form PYR)	17.5562	18.1815	15.9959	21.4656	20.1004	23.7506	0.792045	-0.336346	0.00020873	0.0653967	down	no
ENSG00000141577	CEP131	22994	ENST00000575907;ENST00000374782;ENST00000269392;ENST00000573053;ENST00000571292;ENST00000450824;ENST00000570817;ENST00000570482	GO:0001669(acrosomal vesicle);GO:0002177(manchette);GO:0005515(protein binding);GO:0005737(cytoplasm);GO:0005813(centrosome);GO:0005814(centriole);GO:0005815(microtubule organizing center);GO:0005829(cytosol);GO:0005856(cytoskeleton);GO:0005929(cilium);GO:0007049(cell cycle);GO:0007283(spermatogenesis);GO:0007286(spermatid development);GO:0007288(sperm axoneme assembly);GO:0008284(positive regula…	NA	NA	NA	NA	centrosomal protein 131 [Source:HGNC Symbol;Acc:HGNC:29511]	protein_coding;processed_transcript	NA	R-HSA-2574840(AJUBA facilitates AURKA autophosphorylation);R-HSA-2574845(AJUBA binds centrosome-associated AURKA);R-HSA-3000310(AURKA phosphorylates PLK1);R-HSA-3000319(BORA binds PLK1 and AURKA);R-HSA-380272(Plk1-mediated phosphorylation of Nlp);R-HSA-380283(Recruitment of additional gamma tubulin/ gamma TuRC to the centrosome);R-HSA-380294(Loss of C-Nap-1 from centrosomes);R-HSA-380303(Dissocia…	3.96629	3.92434	5.64406	3.34659	2.52915	2.84291	1.55238	0.634486	0.000209537	0.0653967	up	no
ENSG00000107281	NPDC1	56654	ENST00000371601;ENST00000496498;ENST00000371600;ENST00000488145;ENST00000485589	GO:0005515(protein binding);GO:0005886(plasma membrane);GO:0016020(membrane);GO:0016021(integral component of membrane);GO:0016021(integral component of membrane)	NA	NA	NA	NA	neural proliferation, differentiation and control 1 [Source:HGNC Symbol;Acc:HGNC:7899]	protein_coding;retained_intron	DOID:0050117(disease_by_infectious_agent);DOID:0050338(primary_bacterial_infectious_disease);DOID:104(bacterial_infectious_disease);DOID:3482(plague);DOID:4(disease)	R-HSA-8862090(PILRA binds PIANP, COLLEC12 trimer, NPDC1, CLEC4G)	10.3955	12.0327	14.7468	9.85779	6.02794	7.76105	1.57209	0.652688	0.000211246	0.0653967	up	no
ENSG00000242802	AP5Z1	9907	ENST00000650310;ENST00000648765;ENST00000491375;ENST00000649063;ENST00000648925;ENST00000477454;ENST00000647984;ENST00000647628;ENST00000649315;ENST00000496303;ENST00000469614;ENST00000649419;ENST00000649736;ENST00000477680	GO:0000724(double-strand break repair via homologous recombination);GO:0005515(protein binding);GO:0005634(nucleus);GO:0005654(nucleoplasm);GO:0005737(cytoplasm);GO:0005770(late endosome);GO:0006281(DNA repair);GO:0006974(cellular response to DNA damage stimulus);GO:0015031(protein transport);GO:0016192(vesicle-mediated transport);GO:0016197(endosomal transport);GO:0016607(nuclear speck);GO:00301…	NA	NA	NA	NA	adaptor related protein complex 5 subunit zeta 1 [Source:HGNC Symbol;Acc:HGNC:22197]	nonsense_mediated_decay;retained_intron;protein_coding	NA	NA	2.74425	3.20294	3.81142	2.55182	2.15004	2.06935	1.44119	0.527262	0.000211894	0.0653967	up	no
ENSG00000104881	PPP1R13L	10848	ENST00000593226;ENST00000418234;ENST00000589858;ENST00000360957;ENST00000587270;ENST00000585905;ENST00000591986;ENST00000592134	GO:0000122(negative regulation of transcription by RNA polymerase II);GO:0003215(cardiac right ventricle morphogenesis);GO:0003229(ventricular cardiac muscle tissue development);GO:0003714(transcription corepressor activity);GO:0005515(protein binding);GO:0005634(nucleus);GO:0005654(nucleoplasm);GO:0005737(cytoplasm);GO:0005829(cytosol);GO:0006355(regulation of DNA-templated transcription);GO:000…	NA	NA	NA	NA	protein phosphatase 1 regulatory subunit 13 like [Source:HGNC Symbol;Acc:HGNC:18838]	protein_coding;retained_intron	DOID:0050686(organ_system_cancer);DOID:0060072(benign_neoplasm);DOID:0060084(cell_type_benign_neoplasm);DOID:14566(disease_of_cellular_proliferation);DOID:162(cancer);DOID:2914(immune_system_disease);DOID:3119(gastrointestinal_system_cancer);DOID:3571(liver_cancer);DOID:4(disease);DOID:612(primary_immunodeficiency_disease);DOID:657(adenoma);DOID:684(hepatocellular_carcinoma);DOID:686(liver_carcin…	R-HSA-6799761(TP53 binds PPP1R13L)	3.88886	4.65796	7.70294	3.47594	2.55994	3.40852	1.72057	0.782887	0.00021968	0.0671777	up	no
ENSG00000180747	SMG1P3	100271836	ENST00000520823;ENST00000522480;ENST00000440195;ENST00000437413;ENST00000435197;ENST00000522841	NA	NA	NA	NA	NA	SMG1 pseudogene 3 [Source:HGNC Symbol;Acc:HGNC:49860]	processed_transcript;transcribed_unprocessed_pseudogene	NA	NA	1.0745	1.01665	1.26124	1.58713	1.57519	1.56046	0.709836	-0.494443	0.000240548	0.0719984	down	no
ENSG00000156860	FBRS	64319	ENST00000356166;ENST00000543786;ENST00000468966;ENST00000482749;ENST00000287468;ENST00000484152;ENST00000494101;ENST00000570170;ENST00000498588	NA	NA	NA	NA	NA	fibrosin [Source:HGNC Symbol;Acc:HGNC:20442]	protein_coding;nonsense_mediated_decay;retained_intron;processed_transcript	NA	NA	10.9227	12.3994	12.4122	10.0304	9.08738	9.34916	1.25529	0.328019	0.000241884	0.0719984	up	no
ENSG00000182095	TNRC18	84629,27320	ENST00000440081;ENST00000413081;ENST00000430969;ENST00000328270;ENST00000497663;ENST00000434361;ENST00000399434;ENST00000464852;ENST00000455076;ENST00000399537	GO:0003682(chromatin binding);GO:0005654(nucleoplasm);GO:0005739(mitochondrion);GO:0005829(cytosol);GO:0031965(nuclear membrane);GO:0031965(nuclear membrane)	NA	NA	NA	NA	trinucleotide repeat containing 18 [Source:HGNC Symbol;Acc:HGNC:11962]	protein_coding;retained_intron	NA	NA	9.86019	10.6944	15.891	9.26475	7.28097	8.13412	1.47674	0.562412	0.000241924	0.0719984	up	no
ENSG00000104866	PPP1R37	284352	ENST00000422370;ENST00000221462;ENST00000540059;ENST00000542809;ENST00000544069;ENST00000544897;ENST00000545910	GO:0004864(protein phosphatase inhibitor activity);GO:0005515(protein binding);GO:0043086(negative regulation of catalytic activity);GO:0043086(negative regulation of catalytic activity)	NA	NA	NA	NA	protein phosphatase 1 regulatory subunit 37 [Source:HGNC Symbol;Acc:HGNC:27607]	retained_intron;protein_coding;processed_transcript	NA	NA	1.81836	2.09201	2.99938	1.61718	1.41144	1.352	1.57734	0.657498	0.000262643	0.0774726	up	no
ENSG00000137834	SMAD6	4091	ENST00000288840;ENST00000612349;ENST00000558937;ENST00000557916;ENST00000559931	GO:0000785(chromatin);GO:0000976(transcription cis-regulatory region binding);GO:0001657(ureteric bud development);GO:0003148(outflow tract septum morphogenesis);GO:0003170(heart valve development);GO:0003180(aortic valve morphogenesis);GO:0003183(mitral valve morphogenesis);GO:0003184(pulmonary valve morphogenesis);GO:0003281(ventricular septum development);GO:0003677(DNA binding);GO:0003682(chr…	04350(TGF-beta signaling pathway);04350(TGF-beta signaling pathway)	NA	NA	MH1	SMAD family member 6 [Source:HGNC Symbol;Acc:HGNC:6772]	protein_coding;processed_transcript;nonsense_mediated_decay	DOID:0014667(disease_of_metabolism);DOID:0050615(respiratory_system_cancer);DOID:0050686(organ_system_cancer);DOID:1324(lung_cancer);DOID:14566(disease_of_cellular_proliferation);DOID:162(cancer);DOID:2352(hemochromatosis);DOID:3905(lung_carcinoma);DOID:3908(non_small_cell_lung_carcinoma);DOID:4(disease);DOID:655(inherited_metabolic_disorder);DOID:896(metal_metabolism_disorder)	R-HSA-201475(I-Smad competes with R-Smad1/5/8 for type I receptor);R-HSA-201821(I-Smad binds to type I receptor, preventing Smad1/5/8 from being activated);R-HSA-202626(I-Smad competes with Co-Smad for R-Smad1/5/8);R-HSA-8878023(SMAD6 gene expression is stimulated by RUNX2 and SMAD1)	1.16277	1.23743	1.66937	0.855263	0.818285	0.972725	1.53785	0.620914	0.000268958	0.0786397	up	no
ENSG00000079459	FDFT1	2222	ENST00000538689;ENST00000622850;ENST00000530337;ENST00000220584;ENST00000443614;ENST00000525900;ENST00000529464;ENST00000528812;ENST00000618539;ENST00000525777;ENST00000528729;ENST00000525954;ENST00000527045;ENST00000529521;ENST00000531249;ENST00000528643;ENST00000532266;ENST00000530664;ENST00000615631;ENST00000446331;ENST00000525571;ENST00000623368;ENST00000531733	GO:0003824(catalytic activity);GO:0004310(farnesyl-diphosphate farnesyltransferase activity);GO:0004311(farnesyltranstransferase activity);GO:0005515(protein binding);GO:0005783(endoplasmic reticulum);GO:0005789(endoplasmic reticulum membrane);GO:0006629(lipid metabolic process);GO:0006694(steroid biosynthetic process);GO:0006695(cholesterol biosynthetic process);GO:0008152(metabolic process);GO:…	00100(Steroid biosynthesis);01100(Metabolic pathways);01100(Metabolic pathways)	K00801	EC:2.5.1.21	NA	farnesyl-diphosphate farnesyltransferase 1 [Source:HGNC Symbol;Acc:HGNC:3629]	protein_coding;nonsense_mediated_decay;retained_intron;processed_transcript	DOID:0014667(disease_of_metabolism);DOID:0060158(acquired_metabolic_disease);DOID:14566(disease_of_cellular_proliferation);DOID:162(cancer);DOID:374(nutrition_disease);DOID:4(disease);DOID:654(overnutrition);DOID:9970(obesity)	R-HSA-1655850(Expression of Farnesyldiphosphate Farnesyltransferase (FDFT1, Squalene Synthase));R-HSA-191402(Reduction of presqualene diphosphate to form squalene);R-HSA-191405(Two FPP molecules dimerize to form presqualene diphosphate)	26.1662	27.5207	25.4196	34.1859	29.5222	35.0647	0.800893	-0.320319	0.000273252	0.0792004	down	no
ENSG00000259728	LINC00933	100506874	ENST00000557887;ENST00000560917;ENST00000559812	NA	NA	NA	NA	NA	long intergenic non-protein coding RNA 933 [Source:HGNC Symbol;Acc:HGNC:48625]	processed_transcript;transcribed_unprocessed_pseudogene	NA	NA	0	0	0	0.0592613	0.042503	0.0720341	0.00172614	-9.17824	0.000277281	0.0796752	down	yes
ENSG00000160867	FGFR4	2264	ENST00000393648;ENST00000393637;ENST00000426612;ENST00000507708;ENST00000510911;ENST00000509511;ENST00000502906;ENST00000513166;ENST00000503708;ENST00000483872;ENST00000430285;ENST00000292408;ENST00000508139;ENST00000513423	GO:0000166(nucleotide binding);GO:0004672(protein kinase activity);GO:0004712(protein serine/threonine/tyrosine kinase activity);GO:0004713(protein tyrosine kinase activity);GO:0004714(transmembrane receptor protein tyrosine kinase activity);GO:0005007(fibroblast growth factor receptor activity);GO:0005515(protein binding);GO:0005524(ATP binding);GO:0005576(extracellular region);GO:0005737(cytopl…	04010(MAPK signaling pathway);04014(Ras signaling pathway);04015(Rap1 signaling pathway);04020(Calcium signaling pathway);04144(Endocytosis);04151(PI3K-Akt signaling pathway);04550(Signaling pathways regulating pluripotency of stem cells);04810(Regulation of actin cytoskeleton);05200(Pathways in cancer);05200(Pathways in cancer)	K05095	EC:2.7.10.1	NA	fibroblast growth factor receptor 4 [Source:HGNC Symbol;Acc:HGNC:3691]	protein_coding;retained_intron;processed_transcript;nonsense_mediated_decay	DOID:0050615(respiratory_system_cancer);DOID:0050686(organ_system_cancer);DOID:0050687(cell_type_cancer);DOID:0060072(benign_neoplasm);DOID:0060084(cell_type_benign_neoplasm);DOID:0060085(organ_system_benign_neoplasm);DOID:0060089(endocrine_organ_benign_neoplasm);DOID:0060122(integumentary_system_cancer);DOID:1324(lung_cancer);DOID:14566(disease_of_cellular_proliferation);DOID:162(cancer);DOID:17…	R-HSA-109699(PI3K-containing complexes phosphorylate PIP2 to PIP3);R-HSA-1307955(FGFR4 binds HS:KLB:FGF19);R-HSA-1307963(Autocatalytic phosphorylation of BetaKlotho-bound FGFR4);R-HSA-190265(FGFR4 binds to FGF);R-HSA-190326(Autocatalytic phosphorylation of FGFR4);R-HSA-2012086(Constitutive dimerization of FGFR4 Y367C mutant);R-HSA-2012087(Autocatalytic phosphorylation of FGFR4 Y367C mutant);R-HSA…	3.76911	3.93603	4.74566	2.9488	2.42362	3.25912	1.44248	0.528548	0.000286468	0.0816114	up	no
ENSG00000176845	METRNL	284207	ENST00000320095;ENST00000571940;ENST00000571814	GO:0003674(molecular_function);GO:0005179(hormone activity);GO:0005576(extracellular region);GO:0005615(extracellular space);GO:0007165(signal transduction);GO:0009409(response to cold);GO:0014850(response to muscle activity);GO:0045444(fat cell differentiation);GO:0050728(negative regulation of inflammatory response);GO:0050873(brown fat cell differentiation);GO:0070062(extracellular exosome);GO…	NA	NA	NA	NA	meteorin like, glial cell differentiation regulator [Source:HGNC Symbol;Acc:HGNC:27584]	protein_coding;processed_transcript	NA	NA	4.68116	5.48651	6.3974	4.27791	2.35908	3.2039	1.68329	0.751285	0.000291678	0.0823916	up	no
ENSG00000178951	ZBTB7A	51341	ENST00000322357;ENST00000601588	GO:0000122(negative regulation of transcription by RNA polymerase II);GO:0000381(regulation of alternative mRNA splicing, via spliceosome);GO:0000978(RNA polymerase II cis-regulatory region sequence-specific DNA binding);GO:0000981(DNA-binding transcription factor activity, RNA polymerase II-specific);GO:0001222(transcription corepressor binding);GO:0001227(DNA-binding transcription repressor act…	NA	NA	NA	ZBTB	zinc finger and BTB domain containing 7A [Source:HGNC Symbol;Acc:HGNC:18078]	protein_coding	DOID:0050686(organ_system_cancer);DOID:0060083(immune_system_cancer);DOID:1240(leukemia);DOID:14566(disease_of_cellular_proliferation);DOID:162(cancer);DOID:2531(hematologic_cancer);DOID:4(disease)	NA	4.96594	4.79193	5.91199	4.24057	3.65012	3.86405	1.33307	0.41475	0.000299492	0.0829219	up	no
ENSG00000071626	DAZAP1	26528	ENST00000336761;ENST00000592453;ENST00000587079;ENST00000589874;ENST00000587833;ENST00000233078;ENST00000585485;ENST00000592522;ENST00000590419;ENST00000589484;ENST00000586579	GO:0001673(male germ cell nucleus);GO:0001893(maternal placenta development);GO:0003676(nucleic acid binding);GO:0003723(RNA binding);GO:0003730(mRNA 3'-UTR binding);GO:0005515(protein binding);GO:0005634(nucleus);GO:0005654(nucleoplasm);GO:0005737(cytoplasm);GO:0005829(cytosol);GO:0007283(spermatogenesis);GO:0008266(poly(U) RNA binding);GO:0030154(cell differentiation);GO:0032991(protein-contain…	03015(mRNA surveillance pathway);03015(mRNA surveillance pathway)	NA	NA	NA	DAZ associated protein 1 [Source:HGNC Symbol;Acc:HGNC:2683]	protein_coding;retained_intron;processed_transcript	DOID:0050177(monogenic_disease);DOID:0050736(autosomal_dominant_disease);DOID:0050739(autosomal_genetic_disease);DOID:4(disease);DOID:5683(hereditary_breast_ovarian_cancer);DOID:630(genetic_disease)	NA	15.449	17.0545	20.8881	14.2318	11.1024	13.7447	1.36625	0.450222	0.000300608	0.0829219	up	no
ENSG00000204388	HSPA1B	3304	ENST00000375650	GO:0000166(nucleotide binding);GO:0001618(virus receptor activity);GO:0001664(G protein-coupled receptor binding);GO:0003723(RNA binding);GO:0005102(signaling receptor binding);GO:0005515(protein binding);GO:0005524(ATP binding);GO:0005576(extracellular region);GO:0005634(nucleus);GO:0005654(nucleoplasm);GO:0005737(cytoplasm);GO:0005739(mitochondrion);GO:0005783(endoplasmic reticulum);GO:0005813(…	03040(Spliceosome);04010(MAPK signaling pathway);04141(Protein processing in endoplasmic reticulum);04144(Endocytosis);04213(Longevity regulating pathway - multiple species);04612(Antigen processing and presentation);04915(Estrogen signaling pathway);05020(Prion disease);05134(Legionellosis);05145(Toxoplasmosis);05162(Measles)	NA	NA	NA	heat shock protein family A (Hsp70) member 1B [Source:HGNC Symbol;Acc:HGNC:5233]	protein_coding	NA	R-HSA-192746(Binding of M1 to vRNP);R-HSA-3371422(ATP hydrolysis by HSP70);R-HSA-3371467(SIRT1 deacetylates HSF1);R-HSA-3371503(STIP1(HOP) binds HSP90 and HSP70:HSP40:nascent protein);R-HSA-3371518(SIRT1 binds to HSF1);R-HSA-3371554(HSF1 acetylation at Lys80);R-HSA-3371590(HSP70 binds to HSP40:nascent protein);R-HSA-450551(AUF1 binds translation and heat shock proteins);R-HSA-450580(AUF1 (hnRNP D…	30.4317	28.4008	13.6899	8.0818	11.9852	7.45201	2.63536	1.398	0.000301162	0.0829219	up	yes
ENSG00000203667	COX20	116228	ENST00000366528;ENST00000464757;ENST00000411948;ENST00000498262;ENST00000391839	GO:0005515(protein binding);GO:0005739(mitochondrion);GO:0005743(mitochondrial inner membrane);GO:0016020(membrane);GO:0016021(integral component of membrane);GO:0033617(mitochondrial cytochrome c oxidase assembly);GO:0033617(mitochondrial cytochrome c oxidase assembly)	04714(Thermogenesis);04714(Thermogenesis)	NA	NA	NA	cytochrome c oxidase assembly factor COX20 [Source:HGNC Symbol;Acc:HGNC:26970]	protein_coding;retained_intron;processed_transcript	NA	R-HSA-163214(Electron transfer from reduced cytochrome c to molecular oxygen)	3.86737	3.18969	3.28603	6.59446	5.66415	3.83984	0.64249	-0.638255	0.000303506	0.0829219	down	no
ENSG00000186111	PIP5K1C	23396	ENST00000537021;ENST00000335312;ENST00000679828;ENST00000539785;ENST00000636612	GO:0000166(nucleotide binding);GO:0001891(phagocytic cup);GO:0001931(uropod);GO:0005515(protein binding);GO:0005524(ATP binding);GO:0005634(nucleus);GO:0005654(nucleoplasm);GO:0005737(cytoplasm);GO:0005829(cytosol);GO:0005886(plasma membrane);GO:0005912(adherens junction);GO:0005925(focal adhesion);GO:0006629(lipid metabolic process);GO:0006661(phosphatidylinositol biosynthetic process);GO:000688…	00562(Inositol phosphate metabolism);01100(Metabolic pathways);04070(Phosphatidylinositol signaling system);04072(Phospholipase D signaling pathway);04144(Endocytosis);04510(Focal adhesion);04666(Fc gamma R-mediated phagocytosis);04810(Regulation of actin cytoskeleton);05135(Yersinia infection);05231(Choline metabolism in cancer);05231(Choline metabolism in cancer)	K00889	EC:2.7.1.68	NA	phosphatidylinositol-4-phosphate 5-kinase type 1 gamma [Source:HGNC Symbol;Acc:HGNC:8996]	protein_coding;nonsense_mediated_decay;processed_transcript	DOID:14566(disease_of_cellular_proliferation);DOID:162(cancer);DOID:225(syndrome);DOID:4(disease)	R-HSA-1675773(PI(3,4)P2 is phosphorylated to PI(3,4,5)P3 by PIP5K1A-C at the plasma membrane);R-HSA-1676082(PI4P is phosphorylated to PI(4,5)P2 by PIP5K1A-C at the plasma membrane);R-HSA-1676145(PI3P is phosphorylated to PI(3,4)P2 by PIP4K2/5K1 at the plasma membrane);R-HSA-399936(Inhibition of integrin activation by sequestering PIP5KIgamma);R-HSA-8868066(PIP5K1C phosphorylates PI(4)P to PI(4,5)…	5.82685	6.27392	6.97287	5.1134	4.02299	5.02067	1.34729	0.430059	0.000333344	0.0903336	up	no
ENSG00000126934	MAP2K2	5605	ENST00000687128;ENST00000688002;ENST00000262948;ENST00000601786;ENST00000688751;ENST00000602167;ENST00000600584;ENST00000599021;ENST00000597263;ENST00000394867;ENST00000689792;ENST00000599345;ENST00000597008	GO:0000165(MAPK cascade);GO:0000166(nucleotide binding);GO:0004672(protein kinase activity);GO:0004674(protein serine/threonine kinase activity);GO:0004708(MAP kinase kinase activity);GO:0004712(protein serine/threonine/tyrosine kinase activity);GO:0004713(protein tyrosine kinase activity);GO:0005078(MAP-kinase scaffold activity);GO:0005515(protein binding);GO:0005524(ATP binding);GO:0005576(extr…	01521(EGFR tyrosine kinase inhibitor resistance);01522(Endocrine resistance);04010(MAPK signaling pathway);04012(ErbB signaling pathway);04014(Ras signaling pathway);04015(Rap1 signaling pathway);04022(cGMP-PKG signaling pathway);04024(cAMP signaling pathway);04066(HIF-1 signaling pathway);04068(FoxO signaling pathway);04071(Sphingolipid signaling pathway);04072(Phospholipase D signaling pathway)…	K04369	EC:2.7.12.2	NA	mitogen-activated protein kinase kinase 2 [Source:HGNC Symbol;Acc:HGNC:6842]	retained_intron;protein_coding;processed_transcript	DOID:0050624(gastrointestinal_system_benign_neoplasm);DOID:0050686(organ_system_cancer);DOID:0060072(benign_neoplasm);DOID:0060085(organ_system_benign_neoplasm);DOID:0060100(musculoskeletal_system_cancer);DOID:10652(Alzheimer's_disease);DOID:1289(neurodegenerative_disease);DOID:1307(dementia);DOID:14566(disease_of_cellular_proliferation);DOID:150(disease_of_mental_health);DOID:1561(cognitive_diso…	R-HSA-109858(MAP2K2 binds MAPK1);R-HSA-109862(MAP2K2 phosphorylates MAPK1);R-HSA-109864(Dissociation of p-T,Y-MAPK1:p-S,T-MAP2K2);R-HSA-5211356(Anthrax lef cleaves target cell MAP2K2 (MEK2));R-HSA-5672969(Phosphorylation of RAF);R-HSA-5672972(MAP2Ks and MAPKs bind to the activated RAF complex);R-HSA-5672973(MAP2Ks phosphorylate MAPKs);R-HSA-5672978(RAF phosphorylates MAP2K dimer);R-HSA-5672980(Di…	12.5063	13.3113	14.0658	11.3983	8.82106	10.366	1.304	0.382948	0.000343221	0.0922599	up	no
ENSG00000198753	PLXNB3	5365	ENST00000538966;ENST00000411613;ENST00000448847;ENST00000455214;ENST00000482654;ENST00000361971;ENST00000469190;ENST00000485980;ENST00000472415	GO:0001938(positive regulation of endothelial cell proliferation);GO:0002116(semaphorin receptor complex);GO:0005515(protein binding);GO:0005886(plasma membrane);GO:0005887(integral component of plasma membrane);GO:0007156(homophilic cell adhesion via plasma membrane adhesion molecules);GO:0007162(negative regulation of cell adhesion);GO:0007165(signal transduction);GO:0007399(nervous system deve…	04360(Axon guidance);04360(Axon guidance)	NA	NA	NA	plexin B3 [Source:HGNC Symbol;Acc:HGNC:9105]	protein_coding;processed_transcript	NA	R-HSA-416698(SEMA5A binds to PLXNB3)	4.75719	5.01224	6.06868	3.99	4.19455	3.12316	1.40065	0.486094	0.000352038	0.0938731	up	no
ENSG00000105722	ERF	2077,2107	ENST00000222329;ENST00000440177;ENST00000593944;ENST00000595941;ENST00000596818;ENST00000595448;ENST00000598965	GO:0000122(negative regulation of transcription by RNA polymerase II);GO:0000785(chromatin);GO:0000981(DNA-binding transcription factor activity, RNA polymerase II-specific);GO:0001217(DNA-binding transcription repressor activity);GO:0001227(DNA-binding transcription repressor activity, RNA polymerase II-specific);GO:0003677(DNA binding);GO:0003700(DNA-binding transcription factor activity);GO:00…	NA	NA	NA	ETS	ETS2 repressor factor [Source:HGNC Symbol;Acc:HGNC:3444]	protein_coding;processed_transcript;retained_intron	DOID:0050686(organ_system_cancer);DOID:0050687(cell_type_cancer);DOID:0060083(immune_system_cancer);DOID:1240(leukemia);DOID:14566(disease_of_cellular_proliferation);DOID:162(cancer);DOID:225(syndrome);DOID:2531(hematologic_cancer);DOID:2994(germ_cell_cancer);DOID:3308(embryonal_carcinoma);DOID:4(disease);DOID:688(embryonal_cancer)	R-HSA-3209159(Phosphorylated ERF translocates to the cytosol);R-HSA-3209160(Activated ERKs phosphorylate ERF);R-HSA-3209177(ERF binds ETS2 promoter);R-HSA-3209179(ERF inhibits ETS2 expression);R-NUL-3245934(Mapk1 (Erk2) phosphorylates ERF)	6.27539	6.70184	7.96064	5.39073	4.41151	5.25917	1.39017	0.475258	0.000358166	0.0947492	up	no
ENSG00000132005	RFX1	5989	ENST00000589239;ENST00000254325;ENST00000588885;ENST00000589937;ENST00000589760;ENST00000588520	GO:0000785(chromatin);GO:0000978(RNA polymerase II cis-regulatory region sequence-specific DNA binding);GO:0000981(DNA-binding transcription factor activity, RNA polymerase II-specific);GO:0003677(DNA binding);GO:0003700(DNA-binding transcription factor activity);GO:0005515(protein binding);GO:0005634(nucleus);GO:0005654(nucleoplasm);GO:0006355(regulation of DNA-templated transcription);GO:000635…	NA	NA	NA	RFX	regulatory factor X1 [Source:HGNC Symbol;Acc:HGNC:9982]	retained_intron;protein_coding	DOID:0050687(cell_type_cancer);DOID:14566(disease_of_cellular_proliferation);DOID:162(cancer);DOID:3070(malignant_glioma);DOID:4(disease)	NA	2.22987	2.46614	3.9915	1.9845	1.42887	1.72886	1.68944	0.756548	0.000372486	0.0977614	up	no
ENSG00000072274	TFRC	7037	ENST00000698290;ENST00000698288;ENST00000698280;ENST00000463047;ENST00000698296;ENST00000698278;ENST00000698275;ENST00000392396;ENST00000698289;ENST00000698292;ENST00000698283;ENST00000464368;ENST00000483983;ENST00000698293;ENST00000491658;ENST00000698276;ENST00000698287;ENST00000360110;ENST00000463356;ENST00000698286;ENST00000482479;ENST00000477148;ENST00000420415;ENST00000475593;ENST00000698281…	GO:0001618(virus receptor activity);GO:0001666(response to hypoxia);GO:0001934(positive regulation of protein phosphorylation);GO:0003723(RNA binding);GO:0003725(double-stranded RNA binding);GO:0004998(transferrin receptor activity);GO:0005515(protein binding);GO:0005576(extracellular region);GO:0005615(extracellular space);GO:0005634(nucleus);GO:0005737(cytoplasm);GO:0005739(mitochondrion);GO:00…	04066(HIF-1 signaling pathway);04144(Endocytosis);04145(Phagosome);04216(Ferroptosis);04640(Hematopoietic cell lineage);04640(Hematopoietic cell lineage)	NA	NA	NA	transferrin receptor [Source:HGNC Symbol;Acc:HGNC:11763]	protein_coding;nonsense_mediated_decay;retained_intron;processed_transcript	DOID:0014667(disease_of_metabolism);DOID:0050177(monogenic_disease);DOID:0050686(organ_system_cancer);DOID:0050687(cell_type_cancer);DOID:0050737(autosomal_recessive_disease);DOID:0050739(autosomal_genetic_disease);DOID:0060031(autoimmune_disease_of_gastrointestinal_tract);DOID:0060056(hypersensitivity_reaction_disease);DOID:0060083(immune_system_cancer);DOID:10241(thalassemia);DOID:1036(chronic_…	R-HSA-421831(trans-Golgi Network Coat Assembly);R-HSA-421833(Vamp And trans-Golgi Network AP-1 Binding Coupled With Cargo Capture);R-HSA-421835(trans-Golgi Network Vesicle Scission);R-HSA-421836(trans-Golgi Network Derived Vesicle Uncoating);R-HSA-5691154(HFE binds TFRC dimer);R-HSA-8866277(AP-2 directly binds some endocytic cargo);R-HSA-8867754(F- and N- BAR domain proteins bind the clathrin-coa…	12.3343	11.4781	12.0741	9.15801	9.11567	10.783	1.23505	0.304574	0.000393201	0.102392	up	no
ENSG00000133250	ZNF414	84330	ENST00000255616;ENST00000393927;ENST00000599379;ENST00000602128;ENST00000596772;ENST00000594748;ENST00000595348;ENST00000600906;ENST00000593661	GO:0003677(DNA binding);GO:0005515(protein binding);GO:0005634(nucleus);GO:0046872(metal ion binding);GO:0046872(metal ion binding)	NA	NA	NA	Others	zinc finger protein 414 [Source:HGNC Symbol;Acc:HGNC:20630]	protein_coding;nonsense_mediated_decay;retained_intron	NA	NA	2.30606	2.62326	4.40394	1.79706	1.07958	1.91497	1.94783	0.96187	0.000400326	0.103439	up	no
ENSG00000168802	CHTF8	54921,113455421	ENST00000522497;ENST00000567763;ENST00000522091;ENST00000518041;ENST00000448552;ENST00000519534;ENST00000398235;ENST00000523421	GO:0003677(DNA binding);GO:0003689(DNA clamp loader activity);GO:0005634(nucleus);GO:0005654(nucleoplasm);GO:0006260(DNA replication);GO:0007049(cell cycle);GO:0007064(mitotic sister chromatid cohesion);GO:0017116(single-stranded DNA helicase activity);GO:0031390(Ctf18 RFC-like complex);GO:0032508(DNA duplex unwinding);GO:1900264(positive regulation of DNA-directed DNA polymerase activity);GO:190…	NA	NA	NA	NA	chromosome transmission fidelity factor 8 [Source:HGNC Symbol;Acc:HGNC:24353]	processed_transcript;protein_coding;nonsense_mediated_decay	NA	R-HSA-174439(Loading of PCNA - Sliding Clamp Formation on the C-strand of the telomere);R-HSA-174447(RFC dissociates after sliding clamp formation on the C-strand of the telomere);R-HSA-174452(RFC binding displaces Pol Alpha on the C-strand of the telomere);R-HSA-9668902(Formation of the CTF18-RFC(7s) complex);R-HSA-9668904(Formation of the CTF18 complex)	13.2569	13.7311	12.9636	15.5966	16.7625	16.0428	0.825415	-0.276808	0.000410628	0.105285	down	no
ENSG00000175866	BAIAP2	10458	ENST00000576756;ENST00000321280;ENST00000572329;ENST00000321300;ENST00000428708;ENST00000574027;ENST00000576995;ENST00000575958;ENST00000575245;ENST00000575712;ENST00000575841;ENST00000570913;ENST00000435091;ENST00000573659;ENST00000576364;ENST00000573894;ENST00000572498;ENST00000571530;ENST00000572073;ENST00000576225;ENST00000575989;ENST00000576470;ENST00000416299	GO:0001221(transcription coregulator binding);GO:0001726(ruffle);GO:0005515(protein binding);GO:0005654(nucleoplasm);GO:0005737(cytoplasm);GO:0005791(rough endoplasmic reticulum);GO:0005794(Golgi apparatus);GO:0005829(cytosol);GO:0005856(cytoskeleton);GO:0005874(microtubule);GO:0005886(plasma membrane);GO:0005912(adherens junction);GO:0007009(plasma membrane organization);GO:0007409(axonogenesis)…	04520(Adherens junction);04810(Regulation of actin cytoskeleton);05130(Pathogenic Escherichia coli infection);05135(Yersinia infection);05135(Yersinia infection)	NA	NA	NA	BAR/IMD domain containing adaptor protein 2 [Source:HGNC Symbol;Acc:HGNC:947]	protein_coding;nonsense_mediated_decay;processed_transcript;retained_intron	DOID:0060037(developmental_disorder_of_mental_health);DOID:0060040(pervasive_developmental_disorder);DOID:0060041(autism_spectrum_disorder);DOID:12849(autistic_disorder);DOID:14566(disease_of_cellular_proliferation);DOID:150(disease_of_mental_health);DOID:162(cancer);DOID:4(disease)	R-HSA-2029465(RAC1:GTP and PIP3 bind WAVE Regulatory Complex (WRC));R-HSA-2029466((WASPs, WAVE):G-actin:ARP2/3 binds F-actin);R-HSA-2029469(p-ERK phosphorylates WAVEs and ABI);R-HSA-2130194(ABL phosphorylates WAVEs);R-HSA-2197690(Detachment of WASP/WAVE);R-HSA-442592(WASPs or WAVEs activate the ARP2/3 complex);R-HSA-9013145(RAC1 binds effectors at the plasma membrane);R-HSA-9013157(CDC42 binds ef…	4.37859	4.70883	5.13069	3.95375	3.50373	3.73477	1.27035	0.34523	0.000421218	0.105659	up	no
ENSG00000187608	ISG15	9636	ENST00000649529;ENST00000624697;ENST00000624652	GO:0002376(immune system process);GO:0003735(structural constituent of ribosome);GO:0005178(integrin binding);GO:0005515(protein binding);GO:0005576(extracellular region);GO:0005634(nucleus);GO:0005654(nucleoplasm);GO:0005737(cytoplasm);GO:0005829(cytosol);GO:0007229(integrin-mediated signaling pathway);GO:0009615(response to virus);GO:0009617(response to bacterium);GO:0019941(modification-depend…	04622(RIG-I-like receptor signaling pathway);05165(Human papillomavirus infection);05169(Epstein-Barr virus infection);05171(Coronavirus disease - COVID-19);05171(Coronavirus disease - COVID-19)	NA	NA	NA	ISG15 ubiquitin like modifier [Source:HGNC Symbol;Acc:HGNC:4053]	protein_coding	DOID:0050117(disease_by_infectious_agent);DOID:0050177(monogenic_disease);DOID:0050686(organ_system_cancer);DOID:0050687(cell_type_cancer);DOID:0050736(autosomal_dominant_disease);DOID:0050739(autosomal_genetic_disease);DOID:10844(Japanese_encephalitis);DOID:14566(disease_of_cellular_proliferation);DOID:1612(breast_cancer);DOID:162(cancer);DOID:171(neuroectodermal_tumor);DOID:1883(hepatitis_C);DO…	R-HSA-1015702(Expression of IFN-induced genes);R-HSA-1169307(Monoubiquitination of N-myristoyl GAG (P12493) protein);R-HSA-1169394(ISGylation of IRF3);R-HSA-1169395(ISGylation of viral protein NS1);R-HSA-1169397(Activation of ISG15 by UBA7 E1 ligase);R-HSA-1169398(ISGylation of host protein filamin B);R-HSA-1169399(Interaction of ISG15 with NEDD4 and inhibition of Ebola virus budding);R-HSA-11694…	18.7382	19.6471	18.6851	15.6228	10.5688	7.65907	1.68595	0.753561	0.000421275	0.105659	up	no
ENSG00000002330	BAD	572	ENST00000544271;ENST00000309032;ENST00000394532;ENST00000394531;ENST00000492141;ENST00000493798	GO:0001666(response to hypoxia);GO:0001836(release of cytochrome c from mitochondria);GO:0005515(protein binding);GO:0005543(phospholipid binding);GO:0005737(cytoplasm);GO:0005739(mitochondrion);GO:0005741(mitochondrial outer membrane);GO:0005829(cytosol);GO:0006007(glucose catabolic process);GO:0006915(apoptotic process);GO:0006919(activation of cysteine-type endopeptidase activity involved in a…	01521(EGFR tyrosine kinase inhibitor resistance);01522(Endocrine resistance);01524(Platinum drug resistance);04012(ErbB signaling pathway);04014(Ras signaling pathway);04022(cGMP-PKG signaling pathway);04024(cAMP signaling pathway);04062(Chemokine signaling pathway);04140(Autophagy - animal);04151(PI3K-Akt signaling pathway);04210(Apoptosis);04370(VEGF signaling pathway);04510(Focal adhesion);047…	NA	NA	NA	BCL2 associated agonist of cell death [Source:HGNC Symbol;Acc:HGNC:936]	retained_intron;protein_coding	DOID:0050117(disease_by_infectious_agent);DOID:0050338(primary_bacterial_infectious_disease);DOID:0050615(respiratory_system_cancer);DOID:0050686(organ_system_cancer);DOID:0050687(cell_type_cancer);DOID:10155(intestinal_cancer);DOID:10283(prostate_cancer);DOID:104(bacterial_infectious_disease);DOID:10534(stomach_cancer);DOID:1192(peripheral_nervous_system_neoplasm);DOID:1324(lung_cancer);DOID:145…	R-HSA-139897(BAD displaces tBID from BCL-2 sequestration);R-HSA-139899(Sequestration of BAD protein by 14-3-3);R-HSA-139905(Translocation of activated BAD protein to mitochondria);R-HSA-139906(Activation of BAD by calcineurin);R-HSA-198347(AKT phosphorylates BAD);R-HSA-205075(JNK phosphorylates BIM, BAD and other targets);R-HSA-2399941(AKT1 E17K mutant phosphorylates BAD);R-HSA-508162(BH3 only pr…	5.63183	6.06486	7.25087	4.99305	3.40109	3.53119	1.58885	0.667983	0.000422807	0.105659	up	no
ENSG00000167962	ZNF598	90850	ENST00000567625;ENST00000562103;ENST00000652647;ENST00000565396;ENST00000562988;ENST00000567008;ENST00000564556;ENST00000564824;ENST00000561787	GO:0016567(protein ubiquitination);GO:0016740(transferase activity);GO:0046872(metal ion binding);GO:0061630(ubiquitin protein ligase activity);GO:0072344(rescue of stalled ribosome);GO:0072344(rescue of stalled ribosome)	NA	K22381	EC:2.3.2.27	NA	zinc finger protein 598, E3 ubiquitin ligase [Source:HGNC Symbol;Acc:HGNC:28079]	nonsense_mediated_decay;protein_coding;processed_transcript;retained_intron	NA	NA	11.9093	13.167	17.5829	11.1367	7.69891	10.206	1.4689	0.554736	0.000428808	0.105659	up	no
ENSG00000178982	EIF3K	27335	ENST00000593149;ENST00000591409;ENST00000538434;ENST00000593062;ENST00000614624;ENST00000592558;ENST00000588299;ENST00000586513;ENST00000545173;ENST00000586932;ENST00000248342;ENST00000588422;ENST00000590134	GO:0001732(formation of cytoplasmic translation initiation complex);GO:0002183(cytoplasmic translational initiation);GO:0003723(RNA binding);GO:0003743(translation initiation factor activity);GO:0005515(protein binding);GO:0005634(nucleus);GO:0005737(cytoplasm);GO:0005829(cytosol);GO:0005852(eukaryotic translation initiation factor 3 complex);GO:0006412(translation);GO:0006413(translational initi…	NA	NA	NA	NA	eukaryotic translation initiation factor 3 subunit K [Source:HGNC Symbol;Acc:HGNC:24656]	protein_coding;processed_transcript;retained_intron	NA	R-HSA-156808(Formation of translation initiation complexes yielding circularized Ceruloplasmin mRNA in a 'closed-loop' conformation);R-HSA-156823(Association of phospho-L13a with GAIT element of Ceruloplasmin mRNA);R-HSA-157849(Formation of translation initiation complexes containing mRNA that does not circularize);R-HSA-72619(eIF2:GTP is hydrolyzed, eIFs are released );R-HSA-72621(Ribosomal scan…	28.4216	28.0376	26.8639	33.2113	33.1676	32.6278	0.841591	-0.248809	0.00042978	0.105659	down	no
ENSG00000272145	NFYC-AS1	100130557	ENST00000606277	NA	NA	NA	NA	NA	NFYC antisense RNA 1 [Source:HGNC Symbol;Acc:HGNC:49451]	lncRNA	NA	NA	0.921614	0.811519	1.06942	0.458739	0.402795	0.32626	2.35946	1.23845	0.000431108	0.105659	up	yes
ENSG00000182809	CRIP2	1397	ENST00000548989;ENST00000550577;ENST00000538259;ENST00000329146;ENST00000552643;ENST00000551836;ENST00000548923;ENST00000551738;ENST00000547643;ENST00000548309	GO:0005515(protein binding);GO:0005938(cell cortex);GO:0008270(zinc ion binding);GO:0008284(positive regulation of cell population proliferation);GO:0030097(hemopoiesis);GO:0046872(metal ion binding);GO:0046872(metal ion binding)	NA	NA	NA	NA	cysteine rich protein 2 [Source:HGNC Symbol;Acc:HGNC:2361]	processed_transcript;protein_coding;retained_intron	NA	NA	4.38606	4.86044	7.77433	4.21008	2.49026	3.26304	1.70834	0.772594	0.000443806	0.107978	up	no
ENSG00000126464	PRR12	57479	ENST00000418929	GO:0005634(nucleus);GO:0014069(postsynaptic density);GO:0030054(cell junction);GO:0043005(neuron projection);GO:0045202(synapse)	NA	NA	NA	NA	proline rich 12 [Source:HGNC Symbol;Acc:HGNC:29217]	protein_coding	NA	NA	2.60677	2.91425	4.01133	2.42073	1.5537	2.071	1.57678	0.656985	0.000448123	0.108123	up	no
ENSG00000167074	TEF	7008	ENST00000266304;ENST00000406644;ENST00000413942	GO:0000785(chromatin);GO:0000978(RNA polymerase II cis-regulatory region sequence-specific DNA binding);GO:0000981(DNA-binding transcription factor activity, RNA polymerase II-specific);GO:0001228(DNA-binding transcription activator activity, RNA polymerase II-specific);GO:0003677(DNA binding);GO:0003690(double-stranded DNA binding);GO:0003700(DNA-binding transcription factor activity);GO:0005515…	NA	NA	NA	TF_bZIP	TEF transcription factor, PAR bZIP family member [Source:HGNC Symbol;Acc:HGNC:11722]	protein_coding	NA	NA	7.23149	8.29498	7.77192	9.0274	10.5773	9.81318	0.791981	-0.336462	0.000455321	0.108123	down	no
ENSG00000086061	DNAJA1	3301	ENST00000330899;ENST00000465677;ENST00000495015	GO:0001664(G protein-coupled receptor binding);GO:0001671(ATPase activator activity);GO:0005515(protein binding);GO:0005524(ATP binding);GO:0005634(nucleus);GO:0005737(cytoplasm);GO:0005739(mitochondrion);GO:0005783(endoplasmic reticulum);GO:0005829(cytosol);GO:0006457(protein folding);GO:0006986(response to unfolded protein);GO:0007283(spermatogenesis);GO:0009408(response to heat);GO:0015630(mic…	04141(Protein processing in endoplasmic reticulum);04141(Protein processing in endoplasmic reticulum)	NA	NA	NA	DnaJ heat shock protein family (Hsp40) member A1 [Source:HGNC Symbol;Acc:HGNC:5229]	protein_coding;processed_transcript	DOID:0050155(sensory_system_disease);DOID:0050815(eye_adnexa_disease);DOID:0080000(muscular_disease);DOID:11719(oculopharyngeal_muscular_dystrophy);DOID:1492(eye_and_adnexa_disease);DOID:17(musculoskeletal_system_disease);DOID:423(myopathy);DOID:440(neuromuscular_disease);DOID:4(disease);DOID:66(muscle_tissue_disease);DOID:7(disease_of_anatomical_entity);DOID:863(nervous_system_disease);DOID:870(…	R-HSA-3371422(ATP hydrolysis by HSP70);R-HSA-3371503(STIP1(HOP) binds HSP90 and HSP70:HSP40:nascent protein);R-HSA-3371590(HSP70 binds to HSP40:nascent protein)	47.2402	40.2112	42.1158	31.7273	37.2516	34.4921	1.25221	0.324474	0.000456817	0.108123	up	no
ENSG00000197483	ZNF628	89887	ENST00000391718;ENST00000591164;ENST00000598519	GO:0000978(RNA polymerase II cis-regulatory region sequence-specific DNA binding);GO:0000981(DNA-binding transcription factor activity, RNA polymerase II-specific);GO:0003677(DNA binding);GO:0003700(DNA-binding transcription factor activity);GO:0005515(protein binding);GO:0005634(nucleus);GO:0006355(regulation of DNA-templated transcription);GO:0006357(regulation of transcription by RNA polymeras…	NA	NA	NA	zf-C2H2	zinc finger protein 628 [Source:HGNC Symbol;Acc:HGNC:28054]	protein_coding	NA	NA	0.941946	1.16062	2.80565	0.792161	0.542974	0.728885	2.37799	1.24974	0.000459476	0.108123	up	yes
ENSG00000104885	DOT1L	84444	ENST00000398665;ENST00000457590;ENST00000452696;ENST00000686010;ENST00000586024;ENST00000482433;ENST00000591498;ENST00000478937	GO:0000077(DNA damage checkpoint signaling);GO:0003677(DNA binding);GO:0003713(transcription coactivator activity);GO:0005515(protein binding);GO:0005634(nucleus);GO:0005654(nucleoplasm);GO:0005737(cytoplasm);GO:0006281(DNA repair);GO:0006325(chromatin organization);GO:0008168(methyltransferase activity);GO:0008284(positive regulation of cell population proliferation);GO:0010467(gene expression);…	00310(Lysine degradation);01100(Metabolic pathways);05202(Transcriptional misregulation in cancer);05202(Transcriptional misregulation in cancer)	K11427	EC:2.1.1.360	NA	DOT1 like histone lysine methyltransferase [Source:HGNC Symbol;Acc:HGNC:24948]	protein_coding;retained_intron;processed_transcript;nonsense_mediated_decay	NA	R-HSA-5649764(DOT1L (KMT4) methylates methyl-lysine-80 of histone H3 (H3K79));R-HSA-5649799(DOT1L (KMT4) methylates dimethyl-lysine-80 of histone H3 (H3K79));R-HSA-5649801(DOT1L (KMT4) methylates lysine-80 of histone H3 (H3K79))	5.09717	5.42649	7.64182	4.52919	3.73223	4.53191	1.41992	0.505808	0.000460624	0.108123	up	no
ENSG00000105137	SYDE1	85360	ENST00000342784;ENST00000602203;ENST00000600252;ENST00000600440;ENST00000597977	GO:0005096(GTPase activator activity);GO:0007165(signal transduction);GO:0016477(cell migration);GO:0030695(GTPase regulator activity);GO:0031532(actin cytoskeleton reorganization);GO:0051493(regulation of cytoskeleton organization);GO:0090630(activation of GTPase activity);GO:1901165(positive regulation of trophoblast cell migration);GO:1901165(positive regulation of trophoblast cell migration)	NA	NA	NA	NA	synapse defective Rho GTPase homolog 1 [Source:HGNC Symbol;Acc:HGNC:25824]	protein_coding	NA	R-HSA-9013161(CDC42 GAPs stimulate CDC42 GTPase activity);R-HSA-9014295(RAC2 GAPs stimulate RAC2 GTPase activity);R-HSA-9017488(RHOJ GAPs stimulate RHOJ GTPase activity);R-HSA-9018745(RHOQ GAPs stimulate RHOQ GTPase activity);R-HSA-9018806(RAC3 GAPs stimulate RAC3 GTPase activity);R-HSA-9693282(RHOF GAPs stimulate RHOF GTPase activity)	12.0293	12.8244	16.4592	10.5966	8.68246	10.7318	1.3766	0.461112	0.000476035	0.110959	up	no
ENSG00000175063	UBE2C	11065	ENST00000352551;ENST00000405520;ENST00000356455;ENST00000496085;ENST00000372568;ENST00000335046;ENST00000243893	GO:0000151(ubiquitin ligase complex);GO:0000166(nucleotide binding);GO:0000209(protein polyubiquitination);GO:0004842(ubiquitin-protein transferase activity);GO:0005515(protein binding);GO:0005524(ATP binding);GO:0005634(nucleus);GO:0005654(nucleoplasm);GO:0005680(anaphase-promoting complex);GO:0005829(cytosol);GO:0005886(plasma membrane);GO:0006511(ubiquitin-dependent protein catabolic process);…	04120(Ubiquitin mediated proteolysis);04120(Ubiquitin mediated proteolysis)	K06688	EC:2.3.2.23	NA	ubiquitin conjugating enzyme E2 C [Source:HGNC Symbol;Acc:HGNC:15937]	protein_coding;processed_transcript	DOID:0050615(respiratory_system_cancer);DOID:0050686(organ_system_cancer);DOID:1324(lung_cancer);DOID:14566(disease_of_cellular_proliferation);DOID:162(cancer);DOID:170(endocrine_gland_cancer);DOID:1781(thyroid_cancer);DOID:3119(gastrointestinal_system_cancer);DOID:3571(liver_cancer);DOID:3905(lung_carcinoma);DOID:3908(non_small_cell_lung_carcinoma);DOID:3963(thyroid_carcinoma);DOID:4(disease);DO…	R-HSA-141423(Binding of the MCC complex to the APC/C complex);R-HSA-174057(Multiubiquitination of APC/C-associated Cdh1);R-HSA-174058(Degradation of multiubiquitinated Cdh1);R-HSA-174070(Association of Cdh1 with the APC/C);R-HSA-174079(Phosphorylation of Cdh1 by Cyclin A:Cdk2);R-HSA-174088(Association of cell cycle proteins with the APC/C:Cdh1 complex);R-HSA-174104(Ubiquitination of Cyclin A by A…	83.512	88.1802	104.55	77.9995	62.7344	70.2913	1.30905	0.388516	0.000482131	0.1116	up	no
ENSG00000130669	PAK4	10298	ENST00000360442;ENST00000358301;ENST00000593690;ENST00000599470;ENST00000321944;ENST00000597766;ENST00000599386;ENST00000593480;ENST00000600350;ENST00000602004	GO:0000166(nucleotide binding);GO:0001558(regulation of cell growth);GO:0004672(protein kinase activity);GO:0004674(protein serine/threonine kinase activity);GO:0004712(protein serine/threonine/tyrosine kinase activity);GO:0005515(protein binding);GO:0005524(ATP binding);GO:0005737(cytoplasm);GO:0005794(Golgi apparatus);GO:0005829(cytosol);GO:0005912(adherens junction);GO:0005925(focal adhesion);…	04012(ErbB signaling pathway);04014(Ras signaling pathway);04360(Axon guidance);04510(Focal adhesion);04660(T cell receptor signaling pathway);04810(Regulation of actin cytoskeleton);05170(Human immunodeficiency virus 1 infection);05206(MicroRNAs in cancer);05211(Renal cell carcinoma);05211(Renal cell carcinoma)	K05734	EC:2.7.11.1	NA	p21 (RAC1) activated kinase 4 [Source:HGNC Symbol;Acc:HGNC:16059]	protein_coding;processed_transcript;retained_intron	DOID:0050686(organ_system_cancer);DOID:14566(disease_of_cellular_proliferation);DOID:162(cancer);DOID:3119(gastrointestinal_system_cancer);DOID:3571(liver_cancer);DOID:4(disease);DOID:684(hepatocellular_carcinoma);DOID:686(liver_carcinoma)	R-HSA-428531(Recruitment of PAK to NCK);R-HSA-9013145(RAC1 binds effectors at the plasma membrane);R-HSA-9013157(CDC42 binds effectors at the plasma membrane);R-HSA-9014294(RAC2 binds effectors at the plasma membrane);R-HSA-9014449(RHOG binds effectors at the plasma membrane);R-HSA-9017507(RHOJ binds effectors at the plasma membrane);R-HSA-9018746(RHOQ binds effectors at the plasma membrane);R-HS…	4.78569	5.70202	7.78697	4.51864	3.25098	4.3184	1.5118	0.596269	0.000490761	0.112814	up	no
ENSG00000139722	VPS37B	79720	ENST00000267202;ENST00000543590;ENST00000371248	GO:0000813(ESCRT I complex);GO:0005515(protein binding);GO:0005737(cytoplasm);GO:0005768(endosome);GO:0005886(plasma membrane);GO:0006612(protein targeting to membrane);GO:0006623(protein targeting to vacuole);GO:0010008(endosome membrane);GO:0015031(protein transport);GO:0016020(membrane);GO:0016236(macroautophagy);GO:0019076(viral release from host cell);GO:0030496(midbody);GO:0031902(late endo…	04144(Endocytosis);04144(Endocytosis)	NA	NA	NA	VPS37B subunit of ESCRT-I [Source:HGNC Symbol;Acc:HGNC:25754]	protein_coding;retained_intron	NA	R-HSA-184269(Monoubiquitinated N-myristoyl GAG polyprotein is targeted to the late endosomal vesicle membrane by the ESCRT-I complex);R-HSA-3149434(Transport of GAG to the Plasma Membrane);R-HSA-3159227(HIV Virion Budding);R-HSA-3159232(Recruitment Of HIV Virion Budding Machinery);R-HSA-917696(Cargo Sequestration);R-HSA-917730(Cargo Recognition And Sorting);R-HSA-9610942(HCMV Formation of Final E…	5.28501	5.80918	5.64822	4.51256	4.0304	4.56543	1.27723	0.353017	0.000504614	0.115204	up	no
ENSG00000131188	PRR7	80758	ENST00000510492;ENST00000507881;ENST00000323249	GO:0002250(adaptive immune response);GO:0002376(immune system process);GO:0005515(protein binding);GO:0005634(nucleus);GO:0005654(nucleoplasm);GO:0005737(cytoplasm);GO:0005829(cytosol);GO:0005886(plasma membrane);GO:0010942(positive regulation of cell death);GO:0014069(postsynaptic density);GO:0016020(membrane);GO:0016021(integral component of membrane);GO:0030054(cell junction);GO:0030425(dendri…	NA	NA	NA	NA	proline rich 7, synaptic [Source:HGNC Symbol;Acc:HGNC:28130]	protein_coding	NA	NA	0.422728	0.704582	2.59246	0.42726	0.220971	0.236623	4.20383	2.0717	0.000510209	0.115689	up	yes
ENSG00000267060	PTGES3L	100885848	ENST00000409446;ENST00000462157;ENST00000464183;ENST00000591916	GO:0005634(nucleus);GO:0005829(cytosol);GO:0006457(protein folding);GO:0051087(chaperone binding);GO:0051131(chaperone-mediated protein complex assembly);GO:0051879(Hsp90 protein binding);GO:0051879(Hsp90 protein binding)	NA	NA	NA	NA	prostaglandin E synthase 3 like [Source:HGNC Symbol;Acc:HGNC:43943]	protein_coding;retained_intron	NA	NA	0.151386	0.173974	0.212543	0.0190334	0.0251491	0.0443713	6.0743	2.60272	0.000517332	0.116469	up	yes
ENSG00000243789	JMJD7	100137047	ENST00000397299;ENST00000408047;ENST00000478178;ENST00000431823;ENST00000562035;ENST00000405106	GO:0004175(endopeptidase activity);GO:0004177(aminopeptidase activity);GO:0004497(monooxygenase activity);GO:0005515(protein binding);GO:0005634(nucleus);GO:0005737(cytoplasm);GO:0006508(proteolysis);GO:0008233(peptidase activity);GO:0016491(oxidoreductase activity);GO:0016706(2-oxoglutarate-dependent dioxygenase activity);GO:0016787(hydrolase activity);GO:0018126(protein hydroxylation);GO:003506…	NA	K19219	EC:1.14.11.63	NA	jumonji domain containing 7 [Source:HGNC Symbol;Acc:HGNC:34397]	protein_coding;retained_intron;processed_transcript	NA	NA	0.768089	1.30058	1.59899	2.45423	2.5193	2.06058	0.521411	-0.939507	0.000520639	0.116469	down	no
ENSG00000103253	HAGHL	84264	ENST00000389703;ENST00000389701;ENST00000341413;ENST00000569143;ENST00000561561;ENST00000561546;ENST00000569604;ENST00000564537;ENST00000567696;ENST00000563156;ENST00000563792;ENST00000549114;ENST00000567414;ENST00000569385;ENST00000568141;ENST00000647875	GO:0004416(hydroxyacylglutathione hydrolase activity);GO:0005515(protein binding);GO:0016787(hydrolase activity);GO:0019243(methylglyoxal catabolic process to D-lactate via S-lactoyl-glutathione);GO:0046872(metal ion binding);GO:0046872(metal ion binding)	NA	NA	NA	NA	hydroxyacylglutathione hydrolase like [Source:HGNC Symbol;Acc:HGNC:14177]	protein_coding;retained_intron;nonsense_mediated_decay;processed_transcript	NA	NA	0.499979	0.471856	1.63357	0.422974	0.202339	0.279908	2.8782	1.52516	0.000531873	0.117584	up	yes
ENSG00000143369	ECM1	1893	ENST00000470432;ENST00000369047;ENST00000369049;ENST00000346569;ENST00000498579;ENST00000496744	GO:0001503(ossification);GO:0001525(angiogenesis);GO:0001938(positive regulation of endothelial cell proliferation);GO:0001960(negative regulation of cytokine-mediated signaling pathway);GO:0002020(protease binding);GO:0002063(chondrocyte development);GO:0002828(regulation of type 2 immune response);GO:0003416(endochondral bone growth);GO:0005134(interleukin-2 receptor binding);GO:0005201(extrace…	NA	NA	NA	NA	extracellular matrix protein 1 [Source:HGNC Symbol;Acc:HGNC:3153]	processed_transcript;protein_coding	DOID:0014667(disease_of_metabolism);DOID:0050155(sensory_system_disease);DOID:0050686(organ_system_cancer);DOID:13207(proliferative_diabetic_retinopathy);DOID:14498(lipoid_proteinosis);DOID:14566(disease_of_cellular_proliferation);DOID:1492(eye_and_adnexa_disease);DOID:1612(breast_cancer);DOID:162(cancer);DOID:2462(retinal_vascular_disease);DOID:3146(lipid_metabolism_disorder);DOID:4(disease);DOI…	R-HSA-481009(Exocytosis of platelet dense granule content)	3.34445	3.7653	3.35091	6.13513	4.92002	4.17455	0.68686	-0.541913	0.00053617	0.117584	down	no
ENSG00000147804	SLC39A4	55630	ENST00000529462;ENST00000532718;ENST00000531013;ENST00000301305;ENST00000530807;ENST00000527148;ENST00000276833	GO:0005385(zinc ion transmembrane transporter activity);GO:0005768(endosome);GO:0005886(plasma membrane);GO:0005887(integral component of plasma membrane);GO:0006811(ion transport);GO:0006829(zinc ion transport);GO:0006882(cellular zinc ion homeostasis);GO:0016020(membrane);GO:0016021(integral component of membrane);GO:0016324(apical plasma membrane);GO:0030001(metal ion transport);GO:0031410(cyt…	04978(Mineral absorption);04978(Mineral absorption)	NA	NA	NA	solute carrier family 39 member 4 [Source:HGNC Symbol;Acc:HGNC:17129]	retained_intron;processed_transcript;protein_coding	DOID:14566(disease_of_cellular_proliferation);DOID:162(cancer);DOID:4(disease)	R-HSA-442422(SLC39A1-4 transports Zn2+ from extracellular region to cytosol);R-HSA-5654125(Defective SLC39A4 does not transport Zn2+ from extracellular region to cytosol)	0.87285	1.09038	1.53709	0.779903	0.547453	0.578814	1.83631	0.876812	0.000538134	0.117584	up	no
ENSG00000128591	FLNC	2318	ENST00000325888;ENST00000346177;ENST00000388853	GO:0003779(actin binding);GO:0005515(protein binding);GO:0005737(cytoplasm);GO:0005829(cytosol);GO:0005856(cytoskeleton);GO:0005886(plasma membrane);GO:0005925(focal adhesion);GO:0007010(cytoskeleton organization);GO:0008092(cytoskeletal protein binding);GO:0016020(membrane);GO:0030018(Z disc);GO:0030036(actin cytoskeleton organization);GO:0030506(ankyrin binding);GO:0042383(sarcolemma);GO:004280…	04010(MAPK signaling pathway);04510(Focal adhesion);05132(Salmonella infection);05205(Proteoglycans in cancer);05205(Proteoglycans in cancer)	NA	NA	NA	filamin C [Source:HGNC Symbol;Acc:HGNC:3756]	protein_coding;retained_intron	DOID:0080000(muscular_disease);DOID:17(musculoskeletal_system_disease);DOID:423(myopathy);DOID:4(disease);DOID:66(muscle_tissue_disease);DOID:7(disease_of_anatomical_entity)	R-HSA-430347(MigFilin associates with Filamin and F-actin)	63.8631	67.3481	68.2971	51.0907	47.3883	60.5418	1.2546	0.327232	0.000539731	0.117584	up	no
ENSG00000125652	ALKBH7	84266	ENST00000245812;ENST00000596657	GO:0005515(protein binding);GO:0005739(mitochondrion);GO:0005759(mitochondrial matrix);GO:0006631(fatty acid metabolic process);GO:0006974(cellular response to DNA damage stimulus);GO:0010883(regulation of lipid storage);GO:0012501(programmed cell death);GO:0016491(oxidoreductase activity);GO:0046872(metal ion binding);GO:0051213(dioxygenase activity);GO:1902445(regulation of mitochondrial membra…	NA	NA	NA	NA	alkB homolog 7 [Source:HGNC Symbol;Acc:HGNC:21306]	protein_coding	NA	NA	3.83862	4.30509	9.935	3.47184	2.52404	2.01932	2.25555	1.17348	0.000545868	0.117644	up	yes
ENSG00000129968	ABHD17A	81926	ENST00000292577;ENST00000590661;ENST00000250974;ENST00000591351;ENST00000676686;ENST00000677868;ENST00000592757;ENST00000588598	GO:0002084(protein depalmitoylation);GO:0005515(protein binding);GO:0005768(endosome);GO:0005886(plasma membrane);GO:0008474(palmitoyl-(protein) hydrolase activity);GO:0010008(endosome membrane);GO:0014069(postsynaptic density);GO:0016020(membrane);GO:0016607(nuclear speck);GO:0016787(hydrolase activity);GO:0030054(cell junction);GO:0042995(cell projection);GO:0043197(dendritic spine);GO:0043231(…	NA	K01076	EC:3.1.2.22	NA	abhydrolase domain containing 17A, depalmitoylase [Source:HGNC Symbol;Acc:HGNC:28756]	protein_coding;retained_intron;nonsense_mediated_decay	NA	R-HSA-9647991(Palmostatin B binds RAS depalmitoylases);R-HSA-9647994(RAS proteins are depalmitoylated)	2.08528	2.1414	4.1488	1.8835	1.48101	1.38771	1.76243	0.817569	0.000547065	0.117644	up	no
ENSG00000065911	MTHFD2	10797	ENST00000462026;ENST00000678955;ENST00000678228;ENST00000489041;ENST00000678633;ENST00000409804;ENST00000394053;ENST00000477455;ENST00000677299;ENST00000488086;ENST00000678731;ENST00000470592;ENST00000679055;ENST00000677558	GO:0000287(magnesium ion binding);GO:0003824(catalytic activity);GO:0004477(methenyltetrahydrofolate cyclohydrolase activity);GO:0004487(methylenetetrahydrofolate dehydrogenase (NAD+) activity);GO:0004488(methylenetetrahydrofolate dehydrogenase (NADP+) activity);GO:0005515(protein binding);GO:0005615(extracellular space);GO:0005739(mitochondrion);GO:0005759(mitochondrial matrix);GO:0006730(one-ca…	00670(One carbon pool by folate);01100(Metabolic pathways);01240(Biosynthesis of cofactors);01240(Biosynthesis of cofactors)	K13403	EC:1.5.1.15;EC:3.5.4.9	NA	methylenetetrahydrofolate dehydrogenase (NADP+ dependent) 2, methenyltetrahydrofolate cyclohydrolase [Source:HGNC Symbol;Acc:HGNC:7434]	protein_coding;retained_intron;nonsense_mediated_decay;processed_transcript	NA	R-HSA-6801328(MTHFD2, D2L oxidise 5,10-methylene-THF to 5,10-methenyl-THF);R-HSA-6801462(MTHFD2, D2L oxidise 5,10-methenyl-THF to 10-formyl-THF)	33.9139	33.2217	30.8466	38.0142	38.0871	39.4943	0.847628	-0.238497	0.000555371	0.118664	down	no
ENSG00000177685	CRACR2B	283229	ENST00000528315;ENST00000528694;ENST00000526531;ENST00000528542;ENST00000450448;ENST00000525077;ENST00000527089;ENST00000534191;ENST00000527763	GO:0002115(store-operated calcium entry);GO:0005509(calcium ion binding);GO:0005515(protein binding);GO:0005737(cytoplasm);GO:2001256(regulation of store-operated calcium entry);GO:2001256(regulation of store-operated calcium entry)	NA	NA	NA	NA	calcium release activated channel regulator 2B [Source:HGNC Symbol;Acc:HGNC:28703]	protein_coding;retained_intron	NA	NA	0.895096	0.608194	2.00607	0.550928	0.278031	0.516583	2.60814	1.38302	0.000565892	0.120047	up	yes
ENSG00000105229	PIAS4	51588	ENST00000599999;ENST00000262971;ENST00000601439;ENST00000600566	GO:0000122(negative regulation of transcription by RNA polymerase II);GO:0001942(hair follicle development);GO:0003677(DNA binding);GO:0003712(transcription coregulator activity);GO:0003714(transcription corepressor activity);GO:0005515(protein binding);GO:0005634(nucleus);GO:0005654(nucleoplasm);GO:0005737(cytoplasm);GO:0006302(double-strand break repair);GO:0006357(regulation of transcription b…	04064(NF-kappa B signaling pathway);04120(Ubiquitin mediated proteolysis);04630(JAK-STAT signaling pathway);05418(Fluid shear stress and atherosclerosis);05418(Fluid shear stress and atherosclerosis)	K16065	EC:2.3.2.27	zf-MIZ	protein inhibitor of activated STAT 4 [Source:HGNC Symbol;Acc:HGNC:17002]	processed_transcript;protein_coding;retained_intron	DOID:0050117(disease_by_infectious_agent);DOID:0050686(organ_system_cancer);DOID:0050687(cell_type_cancer);DOID:0060083(immune_system_cancer);DOID:0060100(musculoskeletal_system_cancer);DOID:1115(sarcoma);DOID:1240(leukemia);DOID:14566(disease_of_cellular_proliferation);DOID:162(cancer);DOID:201(connective_tissue_cancer);DOID:2531(hematologic_cancer);DOID:2706(synovium_cancer);DOID:4(disease);DOI…	R-HSA-2997616(PIAS1,4 SUMOylates BRCA1 with SUMO2,3);R-HSA-2997709(PIAS1,4 SUMOylates BRCA1 with SUMO1);R-HSA-2997723(PIAS4 SUMOylates TP53BP1 with SUMO1);R-HSA-3465545(PIAS1,3,4 SUMOylate MTA1 with SUMO2,3);R-HSA-3968362(SUMOylation of PIAS4 with SUMO1);R-HSA-4341070(PIAS4 SUMOylates PPARA with SUMO1);R-HSA-4546387(PIAS4 SUMOylates VDR with SUMO2);R-HSA-4551604(PIAS4 SUMOylates PARP1 with SUMO1)…	5.82512	5.99846	5.78404	4.47611	4.40478	4.85627	1.28175	0.358116	0.000569044	0.120047	up	no
ENSG00000142871	CCN1	3491,890,5530	ENST00000451137;ENST00000675083;ENST00000676007;ENST00000674818;ENST00000480413;ENST00000674743	GO:0000166(nucleotide binding);GO:0001649(osteoblast differentiation);GO:0001934(positive regulation of protein phosphorylation);GO:0002041(intussusceptive angiogenesis);GO:0003181(atrioventricular valve morphogenesis);GO:0003278(apoptotic process involved in heart morphogenesis);GO:0003281(ventricular septum development);GO:0005178(integrin binding);GO:0005201(extracellular matrix structural con…	NA	NA	NA	NA	cellular communication network factor 1 [Source:HGNC Symbol;Acc:HGNC:2654]	protein_coding;nonsense_mediated_decay;retained_intron;processed_transcript	DOID:0050117(disease_by_infectious_agent);DOID:0050615(respiratory_system_cancer);DOID:0050686(organ_system_cancer);DOID:0050687(cell_type_cancer);DOID:0050828(artery_disease);DOID:0080001(bone_disease);DOID:10283(prostate_cancer);DOID:10286(prostate_carcinoma);DOID:10534(stomach_cancer);DOID:10591(pre_eclampsia);DOID:10763(hypertension);DOID:1107(esophageal_carcinoma);DOID:11612(polycystic_ovary…	R-HSA-8952289(FAM20C phosphorylates FAM20C substrates)	125.572	122.476	121.538	80.5186	81.8814	114.897	1.33282	0.414483	0.000574379	0.120378	up	no
ENSG00000105556	MIER2	54531	ENST00000264819;ENST00000587966;ENST00000621180;ENST00000592722;ENST00000586994;ENST00000619835;ENST00000635755	GO:0000122(negative regulation of transcription by RNA polymerase II);GO:0003714(transcription corepressor activity);GO:0004407(histone deacetylase activity);GO:0005515(protein binding);GO:0005634(nucleus);GO:0005654(nucleoplasm);GO:0005737(cytoplasm);GO:0016575(histone deacetylation);GO:0032991(protein-containing complex);GO:0042826(histone deacetylase binding);GO:0042826(histone deacetylase bin…	NA	NA	NA	NA	MIER family member 2 [Source:HGNC Symbol;Acc:HGNC:29210]	protein_coding;retained_intron;processed_transcript;nonsense_mediated_decay	NA	NA	4.36955	4.61337	5.59444	3.42672	2.76296	3.87995	1.44765	0.533717	0.00057784	0.120378	up	no
ENSG00000218891	ZNF579	163033	ENST00000325421;ENST00000592239	GO:0000976(transcription cis-regulatory region binding);GO:0000981(DNA-binding transcription factor activity, RNA polymerase II-specific);GO:0003677(DNA binding);GO:0003723(RNA binding);GO:0005634(nucleus);GO:0006357(regulation of transcription by RNA polymerase II);GO:0046872(metal ion binding);GO:0046872(metal ion binding)	NA	NA	NA	zf-C2H2	zinc finger protein 579 [Source:HGNC Symbol;Acc:HGNC:26646]	protein_coding	NA	NA	0.585078	1.06931	2.35224	0.62139	0.413676	0.47109	2.66017	1.41152	0.000584778	0.120525	up	yes
ENSG00000100726	TELO2	9894	ENST00000563676;ENST00000568240;ENST00000564507;ENST00000262319;ENST00000567427;ENST00000497339;ENST00000569744;ENST00000567423	GO:0000781(chromosome, telomeric region);GO:0005515(protein binding);GO:0005634(nucleus);GO:0005694(chromosome);GO:0005737(cytoplasm);GO:0005829(cytosol);GO:0007004(telomere maintenance via telomerase);GO:0016020(membrane);GO:0016604(nuclear body);GO:0019901(protein kinase binding);GO:0031931(TORC1 complex);GO:0031932(TORC2 complex);GO:0032006(regulation of TOR signaling);GO:0034399(nuclear perip…	03460(Fanconi anemia pathway);04150(mTOR signaling pathway);04150(mTOR signaling pathway)	NA	NA	NA	telomere maintenance 2 [Source:HGNC Symbol;Acc:HGNC:29099]	retained_intron;processed_transcript;protein_coding;nonsense_mediated_decay	NA	NA	4.33244	4.77544	6.5053	3.82724	2.40357	3.63308	1.58286	0.662536	0.000585775	0.120525	up	no
ENSG00000166741	NNMT	4837	ENST00000299964;ENST00000541754;ENST00000542647;ENST00000546313;ENST00000545255	GO:0005737(cytoplasm);GO:0005829(cytosol);GO:0006769(nicotinamide metabolic process);GO:0008112(nicotinamide N-methyltransferase activity);GO:0008168(methyltransferase activity);GO:0008170(N-methyltransferase activity);GO:0009410(response to xenobiotic stimulus);GO:0010243(response to organonitrogen compound);GO:0010967(regulation of polyamine biosynthetic process);GO:0016740(transferase activity…	00760(Nicotinate and nicotinamide metabolism);01100(Metabolic pathways);01100(Metabolic pathways)	K00541	EC:2.1.1.1	NA	nicotinamide N-methyltransferase [Source:HGNC Symbol;Acc:HGNC:7861]	protein_coding;processed_transcript;retained_intron	DOID:0050161(lower_respiratory_tract_disease);DOID:0050686(organ_system_cancer);DOID:0050687(cell_type_cancer);DOID:0060083(immune_system_cancer);DOID:1037(lymphoblastic_leukemia);DOID:1240(leukemia);DOID:14566(disease_of_cellular_proliferation);DOID:1579(respiratory_system_disease);DOID:162(cancer);DOID:1749(squamous_cell_carcinoma);DOID:2320(obstructive_lung_disease);DOID:2531(hematologic_cance…	R-HSA-175987(NNMT transfers CH3 from AdoMet to PY);R-HSA-2408544(AdoSeMet is converted to AdeSeHCys by MetTrans(1));R-HSA-5359451(NNMT transfers CH3 from SAM to NAM to form MNA)	71.5409	67.1922	58.3079	86.14	74.0531	95.5613	0.77043	-0.376264	0.000595512	0.121599	down	no
ENSG00000214814	FER1L6	654463	ENST00000522917	GO:0007009(plasma membrane organization);GO:0009617(response to bacterium);GO:0016020(membrane);GO:0016021(integral component of membrane);GO:0046872(metal ion binding)	NA	NA	NA	NA	fer-1 like family member 6 [Source:HGNC Symbol;Acc:HGNC:28065]	protein_coding	NA	NA	0.03702	0.016511	0.026731	0	0	0	267.54	8.06361	0.000598292	0.121599	up	yes
ENSG00000110628	SLC22A18	5002	ENST00000498209;ENST00000485423;ENST00000467719;ENST00000441077;ENST00000380574;ENST00000649076;ENST00000463571;ENST00000498244;ENST00000449793;ENST00000495518	GO:0005515(protein binding);GO:0005635(nuclear envelope);GO:0005737(cytoplasm);GO:0005886(plasma membrane);GO:0006811(ion transport);GO:0015293(symporter activity);GO:0015299(solute:proton antiporter activity);GO:0015695(organic cation transport);GO:0016020(membrane);GO:0016021(integral component of membrane);GO:0016324(apical plasma membrane);GO:0022857(transmembrane transporter activity);GO:003…	NA	NA	NA	NA	solute carrier family 22 member 18 [Source:HGNC Symbol;Acc:HGNC:10964]	processed_transcript;protein_coding;retained_intron	DOID:14566(disease_of_cellular_proliferation);DOID:162(cancer);DOID:4(disease)	R-HSA-5625574(Defective SLC22A18 does not exchange extracellular organic cations for cytosolic H+);R-HSA-597628(SLC22A18 exchanges extracellular organic cations for cytosolic H+)	1.71209	1.73182	1.97297	1.28693	1.36536	1.15423	1.42305	0.508991	0.000602766	0.121766	up	no
ENSG00000183963	SMTN	6525	ENST00000489337;ENST00000619644;ENST00000440425;ENST00000624247;ENST00000404574;ENST00000493335;ENST00000431481;ENST00000422839;ENST00000466272;ENST00000426927;ENST00000333137;ENST00000460658;ENST00000432777;ENST00000504335;ENST00000497697;ENST00000482444	GO:0003779(actin binding);GO:0005515(protein binding);GO:0005737(cytoplasm);GO:0005815(microtubule organizing center);GO:0005856(cytoskeleton);GO:0006939(smooth muscle contraction);GO:0007517(muscle organ development);GO:0008307(structural constituent of muscle);GO:0015629(actin cytoskeleton);GO:0030036(actin cytoskeleton organization);GO:0031941(filamentous actin);GO:0031941(filamentous actin)	NA	NA	NA	NA	smoothelin [Source:HGNC Symbol;Acc:HGNC:11126]	retained_intron;protein_coding	DOID:0050686(organ_system_cancer);DOID:11054(urinary_bladder_cancer);DOID:14566(disease_of_cellular_proliferation);DOID:162(cancer);DOID:3996(urinary_system_cancer);DOID:4007(bladder_carcinoma);DOID:4(disease)	NA	5.66797	6.00016	6.14713	4.08258	3.04617	5.21252	1.44355	0.529623	0.00062121	0.124736	up	no
ENSG00000142347	MYO1F	4542	ENST00000613525;ENST00000595325;ENST00000601502;ENST00000596645;ENST00000595046	GO:0000146(microfilament motor activity);GO:0000166(nucleotide binding);GO:0003774(cytoskeletal motor activity);GO:0003779(actin binding);GO:0005515(protein binding);GO:0005516(calmodulin binding);GO:0005524(ATP binding);GO:0005829(cytosol);GO:0005886(plasma membrane);GO:0005902(microvillus);GO:0007015(actin filament organization);GO:0008150(biological_process);GO:0015629(actin cytoskeleton);GO:0…	05130(Pathogenic Escherichia coli infection);05130(Pathogenic Escherichia coli infection)	NA	NA	NA	myosin IF [Source:HGNC Symbol;Acc:HGNC:7600]	protein_coding;retained_intron	DOID:0050155(sensory_system_disease);DOID:10003(sensorineural_hearing_loss);DOID:2742(auditory_system_disease);DOID:2952(inner_ear_disease);DOID:4(disease);DOID:7(disease_of_anatomical_entity);DOID:863(nervous_system_disease)	NA	0.0121729	0.00866476	0.0324409	0	0	0	177.595	7.47245	0.000657246	0.131182	up	yes
ENSG00000131591	C1orf159	54991	ENST00000379339;ENST00000477196;ENST00000482816;ENST00000465822;ENST00000473600;ENST00000462097;ENST00000487177;ENST00000379325;ENST00000421241;ENST00000467751;ENST00000475119;ENST00000472741;ENST00000442117;ENST00000480643;ENST00000379320;ENST00000427787;ENST00000379319	GO:0016020(membrane);GO:0016021(integral component of membrane);GO:0016021(integral component of membrane)	NA	NA	NA	NA	chromosome 1 open reading frame 159 [Source:HGNC Symbol;Acc:HGNC:26062]	protein_coding;nonsense_mediated_decay;processed_transcript;retained_intron	NA	NA	2.14019	2.18391	2.20776	1.72192	1.20605	1.58515	1.4473	0.533364	0.000665484	0.131455	up	no
ENSG00000285382	ENSG00000285382		ENST00000642630;ENST00000645058	NA	NA	NA	NA	NA	novel protein	nonsense_mediated_decay	NA	NA	0.0178685	0.0227096	0.51815	0	0	0	1862.43	10.863	0.000666504	0.131455	up	yes
ENSG00000147155	EBP	10682,2720,152503	ENST00000466461;ENST00000446158;ENST00000495186;ENST00000498425;ENST00000276096;ENST00000414061	GO:0000247(C-8 sterol isomerase activity);GO:0004769(steroid delta-isomerase activity);GO:0005515(protein binding);GO:0005634(nucleus);GO:0005635(nuclear envelope);GO:0005783(endoplasmic reticulum);GO:0005789(endoplasmic reticulum membrane);GO:0006629(lipid metabolic process);GO:0006694(steroid biosynthetic process);GO:0006695(cholesterol biosynthetic process);GO:0008202(steroid metabolic process…	00100(Steroid biosynthesis);01100(Metabolic pathways);01100(Metabolic pathways)	K01824	EC:5.3.3.5	NA	EBP cholestenol delta-isomerase [Source:HGNC Symbol;Acc:HGNC:3133]	processed_transcript;protein_coding	NA	R-HSA-195690(Zymosterol is isomerized to cholesta-7,24-dien-3beta-ol);R-HSA-6807052(EBP isomerizes ZYMSTNL to LTHSOL)	19.9515	21.7853	18.5191	24.5128	24.4208	26.9359	0.794205	-0.332416	0.00068316	0.133948	down	no
ENSG00000130589	HELZ2	85441	ENST00000479540;ENST00000467148;ENST00000427522;ENST00000370082;ENST00000454223	GO:0000166(nucleotide binding);GO:0000184(nuclear-transcribed mRNA catabolic process, nonsense-mediated decay);GO:0003677(DNA binding);GO:0003723(RNA binding);GO:0003724(RNA helicase activity);GO:0004386(helicase activity);GO:0004540(ribonuclease activity);GO:0005515(protein binding);GO:0005524(ATP binding);GO:0005634(nucleus);GO:0005654(nucleoplasm);GO:0005737(cytoplasm);GO:0016020(membrane);GO:…	NA	NA	NA	NA	helicase with zinc finger 2 [Source:HGNC Symbol;Acc:HGNC:30021]	processed_transcript;protein_coding;retained_intron	NA	R-HSA-1183003(Expression of Leptin);R-HSA-1183058(Expression of Adiponectin);R-HSA-1368065(Expression of NPAS2);R-HSA-1592238(Expression of ALAS1);R-HSA-1655826(Expression of 3-Hydroxy-3-methylglutaryl-coenzyme A Reductase (HMGCR));R-HSA-1655848(Expression of Hydroxymethylglutaryl coenzyme A synthase (HMGCS1));R-HSA-1655850(Expression of Farnesyldiphosphate Farnesyltransferase (FDFT1, Squalene Sy…	4.18986	4.335	6.17822	3.7286	3.67177	2.56559	1.47533	0.561038	0.000689298	0.134361	up	no
ENSG00000007080	CCDC124	115098	ENST00000596123;ENST00000597436;ENST00000445755;ENST00000602080	GO:0003713(transcription coactivator activity);GO:0003723(RNA binding);GO:0005634(nucleus);GO:0005737(cytoplasm);GO:0005815(microtubule organizing center);GO:0005829(cytosol);GO:0005856(cytoskeleton);GO:0005886(plasma membrane);GO:0006366(transcription by RNA polymerase II);GO:0007049(cell cycle);GO:0030496(midbody);GO:0045893(positive regulation of DNA-templated transcription);GO:0051301(cell di…	NA	NA	NA	NA	coiled-coil domain containing 124 [Source:HGNC Symbol;Acc:HGNC:25171]	protein_coding;retained_intron	NA	NA	35.9281	36.8752	45.1641	32.9063	22.3974	29.2006	1.39599	0.481293	0.00069687	0.134879	up	no
ENSG00000171680	PLEKHG5	57449,8718	ENST00000400915;ENST00000377748;ENST00000340850;ENST00000676401;ENST00000675093;ENST00000489097;ENST00000675976;ENST00000675139;ENST00000377732;ENST00000674943;ENST00000676362;ENST00000674790;ENST00000537245;ENST00000675548;ENST00000675123;ENST00000377740;ENST00000377728;ENST00000676255;ENST00000487949;ENST00000675655	GO:0005085(guanyl-nucleotide exchange factor activity);GO:0005515(protein binding);GO:0005737(cytoplasm);GO:0005829(cytosol);GO:0005886(plasma membrane);GO:0005911(cell-cell junction);GO:0007266(Rho protein signal transduction);GO:0016020(membrane);GO:0030027(lamellipodium);GO:0030054(cell junction);GO:0030139(endocytic vesicle);GO:0030424(axon);GO:0035767(endothelial cell chemotaxis);GO:0042995(…	05200(Pathways in cancer);05200(Pathways in cancer)	NA	NA	NA	pleckstrin homology and RhoGEF domain containing G5 [Source:HGNC Symbol;Acc:HGNC:29105]	protein_coding;retained_intron;processed_transcript;nonsense_mediated_decay	NA	R-HSA-205039(p75NTR indirectly activates RAC and Cdc42 via a guanyl-nucleotide exchange factor);R-HSA-419166(GEFs activate RhoA,B,C);R-HSA-8980691(RHOA GEFs activate RHOA);R-HSA-9696268(RND3 binds effectors);R-HSA-9696271(RND1 binds effectors)	1.97907	2.01181	2.04474	1.43855	1.55405	1.60352	1.3132	0.393084	0.000700052	0.134879	up	no
ENSG00000102038	SMARCA1	6594	ENST00000371123;ENST00000371122;ENST00000371121	GO:0000166(nucleotide binding);GO:0000785(chromatin);GO:0003677(DNA binding);GO:0003682(chromatin binding);GO:0004386(helicase activity);GO:0005515(protein binding);GO:0005524(ATP binding);GO:0005634(nucleus);GO:0005654(nucleoplasm);GO:0006325(chromatin organization);GO:0006338(chromatin remodeling);GO:0006355(regulation of DNA-templated transcription);GO:0007420(brain development);GO:0008094(ATP…	NA	NA	NA	MYB	SWI/SNF related, matrix associated, actin dependent regulator of chromatin, subfamily a, member 1 [Source:HGNC Symbol;Acc:HGNC:11097]	protein_coding	DOID:0060037(developmental_disorder_of_mental_health);DOID:0060038(specific_developmental_disorder);DOID:1059(intellectual_disability);DOID:150(disease_of_mental_health);DOID:4(disease)	NA	3.37444	2.70713	3.16096	2.10039	2.26444	2.36066	1.37425	0.458648	0.000707693	0.135568	up	no
ENSG00000286219	NOTCH2NLC	100996717	ENST00000650865;ENST00000578189;ENST00000652191	GO:0005509(calcium ion binding);GO:0005515(protein binding);GO:0005576(extracellular region);GO:0007219(Notch signaling pathway);GO:0021987(cerebral cortex development);GO:0045747(positive regulation of Notch signaling pathway);GO:0045747(positive regulation of Notch signaling pathway)	NA	NA	NA	NA	notch 2 N-terminal like C [Source:HGNC Symbol;Acc:HGNC:53924]	protein_coding	NA	NA	0.633159	0.781033	0.727153	1.05061	0.898918	1.22152	0.675279	-0.566444	0.000724323	0.137961	down	no
ENSG00000159069	FBXW5	54461	ENST00000483559;ENST00000459905;ENST00000443788;ENST00000491246;ENST00000487794;ENST00000325285;ENST00000428398;ENST00000480818	GO:0005515(protein binding);GO:0005737(cytoplasm);GO:0005829(cytosol);GO:0007088(regulation of mitotic nuclear division);GO:0010824(regulation of centrosome duplication);GO:0016567(protein ubiquitination);GO:0019005(SCF ubiquitin ligase complex);GO:0019901(protein kinase binding);GO:0031146(SCF-dependent proteasomal ubiquitin-dependent protein catabolic process);GO:0043161(proteasome-mediated ubi…	NA	NA	NA	NA	F-box and WD repeat domain containing 5 [Source:HGNC Symbol;Acc:HGNC:13613]	retained_intron;protein_coding;nonsense_mediated_decay	NA	R-HSA-390470(Association of CCT/TriC with other substrates during biosynthesis (unknown chaperone));R-HSA-8952618(AcM-UBE2M transfers NEDD8 to CRL1 E3 ubiquitin ligase complex);R-HSA-8952620(NEDD8:AcM-UBE2M binds CRL1 E3 ubiquitin ligase complex);R-HSA-8955241(CAND1 binds cytosolic CRL E3 ubiquitin ligases);R-HSA-8955289(COMMDs displace CAND1 from cytosolic CRL E3 ubiquitin ligase complexes);R-HS…	30.7954	33.4076	41.6841	31.004	20.2305	22.7986	1.43027	0.516287	0.000736751	0.139531	up	no
ENSG00000165644	COMTD1	118881	ENST00000470947;ENST00000490521;ENST00000491270;ENST00000372538;ENST00000460899	GO:0005515(protein binding);GO:0008168(methyltransferase activity);GO:0008171(O-methyltransferase activity);GO:0008757(S-adenosylmethionine-dependent methyltransferase activity);GO:0016020(membrane);GO:0016021(integral component of membrane);GO:0016740(transferase activity);GO:0032259(methylation);GO:0032259(methylation)	NA	NA	NA	NA	catechol-O-methyltransferase domain containing 1 [Source:HGNC Symbol;Acc:HGNC:26309]	processed_transcript;protein_coding	NA	NA	1.13212	1.36649	3.82749	1.10126	0.492725	0.675669	2.78725	1.47884	0.000747787	0.140821	up	yes
ENSG00000167925	GHDC	84514	ENST00000587427;ENST00000585375;ENST00000593209;ENST00000590249;ENST00000590520;ENST00000414034;ENST00000585735;ENST00000301671;ENST00000588762;ENST00000586692	GO:0003674(molecular_function);GO:0005576(extracellular region);GO:0005634(nucleus);GO:0005635(nuclear envelope);GO:0005737(cytoplasm);GO:0005783(endoplasmic reticulum);GO:0008150(biological_process);GO:0016020(membrane);GO:0016881(acid-amino acid ligase activity);GO:0034774(secretory granule lumen);GO:0035580(specific granule lumen);GO:0035580(specific granule lumen)	NA	NA	NA	NA	GH3 domain containing [Source:HGNC Symbol;Acc:HGNC:24438]	protein_coding;retained_intron;processed_transcript;nonsense_mediated_decay	NA	R-HSA-6798748(Exocytosis of secretory granule lumen proteins);R-HSA-6798749(Exocytosis of specific granule lumen proteins)	2.17626	2.61145	2.18605	1.79145	1.20696	1.50775	1.54761	0.630041	0.000757144	0.141782	up	no
ENSG00000126267	COX6B1	1340	ENST00000649813;ENST00000652250;ENST00000592141;ENST00000590618	GO:0004129(cytochrome-c oxidase activity);GO:0005739(mitochondrion);GO:0005743(mitochondrial inner membrane);GO:0005751(mitochondrial respiratory chain complex IV);GO:0006119(oxidative phosphorylation);GO:0006123(mitochondrial electron transport, cytochrome c to oxygen);GO:0016020(membrane);GO:0021762(substantia nigra development);GO:0031966(mitochondrial membrane);GO:0045277(respiratory chain co…	00190(Oxidative phosphorylation);01100(Metabolic pathways);04260(Cardiac muscle contraction);04714(Thermogenesis);04932(Non-alcoholic fatty liver disease);05010(Alzheimer disease);05012(Parkinson disease);05014(Amyotrophic lateral sclerosis);05016(Huntington disease);05020(Prion disease);05022(Pathways of neurodegeneration - multiple diseases);05022(Pathways of neurodegeneration - multiple diseas…	NA	NA	NA	cytochrome c oxidase subunit 6B1 [Source:HGNC Symbol;Acc:HGNC:2280]	protein_coding	NA	R-HSA-163214(Electron transfer from reduced cytochrome c to molecular oxygen);R-HSA-9709406(CO binds to Cytochrome c oxidase)	21.7377	22.0631	19.4887	27.0316	25.3373	26.7251	0.800182	-0.321601	0.00077973	0.145195	down	no
ENSG00000213553	RPLP0P6	220717	ENST00000394878	NA	NA	NA	NA	NA	ribosomal protein lateral stalk subunit P0 pseudogene 6 [Source:HGNC Symbol;Acc:HGNC:36404]	processed_pseudogene	NA	NA	77.1044	75.0704	71.862	90.8655	85.3656	91.6268	0.836402	-0.257732	0.000787715	0.145867	down	no
ENSG00000177943	MAMDC4	158056	ENST00000479475;ENST00000481327;ENST00000445819;ENST00000317446;ENST00000485732	GO:0005515(protein binding);GO:0005794(Golgi apparatus);GO:0015031(protein transport);GO:0016020(membrane);GO:0016021(integral component of membrane);GO:0110165(cellular anatomical entity);GO:0110165(cellular anatomical entity)	NA	NA	NA	NA	MAM domain containing 4 [Source:HGNC Symbol;Acc:HGNC:24083]	nonsense_mediated_decay;processed_transcript;protein_coding	NA	NA	2.51235	2.92425	3.20825	2.16591	2.20284	1.6276	1.44168	0.527754	0.000810357	0.149231	up	no
ENSG00000287502	ENSG00000287502		ENST00000668911	NA	NA	NA	NA	NA	novel transcript	lncRNA	NA	NA	0.403133	0.786596	0.383998	0.05384	0	0	29.2297	4.86936	0.000816085	0.14946	up	yes
ENSG00000185761	ADAMTSL5	339366	ENST00000590440;ENST00000330475;ENST00000589839;ENST00000590090;ENST00000585700;ENST00000586272;ENST00000590562;ENST00000590682;ENST00000395467	GO:0004222(metalloendopeptidase activity);GO:0005515(protein binding);GO:0005576(extracellular region);GO:0030198(extracellular matrix organization);GO:0031012(extracellular matrix);GO:0031012(extracellular matrix)	NA	NA	NA	NA	ADAMTS like 5 [Source:HGNC Symbol;Acc:HGNC:27912]	processed_transcript;protein_coding;retained_intron	NA	R-HSA-5173005(B3GALTL transfers glucose to O-fucosyl-proteins);R-HSA-5173192(POFUT2 transfers fucose to TSR domain-containing proteins);R-HSA-6785565(Defective B3GALTL does not transfer glucose to O-fucosyl-proteins)	1.20845	0.98725	1.65675	0.880107	0.564126	0.623574	1.86306	0.897674	0.000839578	0.152922	up	no
ENSG00000148400	NOTCH1	4851	ENST00000651671;ENST00000680924;ENST00000680133;ENST00000681135;ENST00000680668;ENST00000680003;ENST00000679969;ENST00000681298;ENST00000491649;ENST00000681454;ENST00000679595;ENST00000645828;ENST00000680882;ENST00000646957	GO:0000122(negative regulation of transcription by RNA polymerase II);GO:0000139(Golgi membrane);GO:0001525(angiogenesis);GO:0001669(acrosomal vesicle);GO:0001701(in utero embryonic development);GO:0001837(epithelial to mesenchymal transition);GO:0001889(liver development);GO:0001947(heart looping);GO:0002040(sprouting angiogenesis);GO:0002052(positive regulation of neuroblast proliferation);GO:0…	01522(Endocrine resistance);04330(Notch signaling pathway);04658(Th1 and Th2 cell differentiation);04919(Thyroid hormone signaling pathway);05020(Prion disease);05165(Human papillomavirus infection);05200(Pathways in cancer);05206(MicroRNAs in cancer);05224(Breast cancer);05224(Breast cancer)	NA	NA	NA	notch receptor 1 [Source:HGNC Symbol;Acc:HGNC:7881]	protein_coding;nonsense_mediated_decay;retained_intron	DOID:0050117(disease_by_infectious_agent);DOID:0050615(respiratory_system_cancer);DOID:0050624(gastrointestinal_system_benign_neoplasm);DOID:0050686(organ_system_cancer);DOID:0050687(cell_type_cancer);DOID:0060072(benign_neoplasm);DOID:0060083(immune_system_cancer);DOID:0060084(cell_type_benign_neoplasm);DOID:0060085(organ_system_benign_neoplasm);DOID:0060100(musculoskeletal_system_cancer);DOID:0…	R-HSA-157353(NEXT1 is cleaved to produce NICD1);R-HSA-157632(Complex of NOTCH1 with its ligand is cleaved to produce NEXT1);R-HSA-157926(NICD1 traffics to nucleus);R-HSA-1852623(Ubiquitination of NICD1 by FBWX7);R-HSA-1912349(Fucosylation of Pre-NOTCH by POFUT1);R-HSA-1912352(Galactosylation of Pre-NOTCH);R-HSA-1912353(Glucosylation of Pre-NOTCH by POGLUT1);R-HSA-1912355(Glycosylation of Pre-NOTC…	3.971	4.47943	5.98175	3.60058	2.76075	3.75857	1.42612	0.512095	0.000867374	0.157127	up	no
ENSG00000073150	PANX2	56666	ENST00000395842;ENST00000402472	GO:0002931(response to ischemia);GO:0005198(structural molecule activity);GO:0005737(cytoplasm);GO:0005886(plasma membrane);GO:0005921(gap junction);GO:0006811(ion transport);GO:0006812(cation transport);GO:0007267(cell-cell signaling);GO:0015267(channel activity);GO:0016020(membrane);GO:0016021(integral component of membrane);GO:0022829(wide pore channel activity);GO:0030054(cell junction);GO:00…	NA	NA	NA	NA	pannexin 2 [Source:HGNC Symbol;Acc:HGNC:8600]	protein_coding;nonsense_mediated_decay	NA	R-HSA-375339(Pannexin 1/Pannexin2 mediated neuronal gap junction communication)	1.14047	0.89783	2.28666	0.730032	0.542954	0.735456	2.15339	1.10661	0.000917803	0.165363	up	yes
ENSG00000166289	PLEKHF1	79156	ENST00000436066;ENST00000586888;ENST00000592810	GO:0005515(protein binding);GO:0005634(nucleus);GO:0005737(cytoplasm);GO:0005764(lysosome);GO:0005765(lysosomal membrane);GO:0005768(endosome);GO:0006915(apoptotic process);GO:0007032(endosome organization);GO:0010008(endosome membrane);GO:0010314(phosphatidylinositol-5-phosphate binding);GO:0010508(positive regulation of autophagy);GO:0016050(vesicle organization);GO:0032266(phosphatidylinositol…	NA	NA	NA	NA	pleckstrin homology and FYVE domain containing 1 [Source:HGNC Symbol;Acc:HGNC:20764]	protein_coding	NA	NA	1.25625	1.67662	2.32405	0.981889	1.03096	0.806668	1.86447	0.898768	0.000954098	0.170978	up	no
ENSG00000105429	MEGF8	1954	ENST00000334370;ENST00000378073;ENST00000251268;ENST00000593840;ENST00000593647;ENST00000599787	GO:0003143(embryonic heart tube morphogenesis);GO:0005509(calcium ion binding);GO:0005515(protein binding);GO:0005634(nucleus);GO:0007368(determination of left/right symmetry);GO:0009887(animal organ morphogenesis);GO:0009888(tissue development);GO:0010468(regulation of gene expression);GO:0016020(membrane);GO:0016021(integral component of membrane);GO:0030326(embryonic limb morphogenesis);GO:003…	04340(Hedgehog signaling pathway);04340(Hedgehog signaling pathway)	NA	NA	NA	multiple EGF like domains 8 [Source:HGNC Symbol;Acc:HGNC:3233]	protein_coding;retained_intron	DOID:14566(disease_of_cellular_proliferation);DOID:162(cancer);DOID:4(disease)	NA	4.82679	5.39737	6.13249	4.43547	4.01357	4.42429	1.27058	0.345492	0.000987653	0.176045	up	no
ENSG00000110921	MVK	4598	ENST00000697196;ENST00000636996;ENST00000697197;ENST00000537237;ENST00000228510;ENST00000539335;ENST00000545774;ENST00000392727;ENST00000545516;ENST00000697195;ENST00000540353;ENST00000447878;ENST00000697198	GO:0000166(nucleotide binding);GO:0000287(magnesium ion binding);GO:0004496(mevalonate kinase activity);GO:0005515(protein binding);GO:0005524(ATP binding);GO:0005737(cytoplasm);GO:0005777(peroxisome);GO:0005829(cytosol);GO:0006629(lipid metabolic process);GO:0006694(steroid biosynthetic process);GO:0006695(cholesterol biosynthetic process);GO:0008202(steroid metabolic process);GO:0008203(cholest…	00900(Terpenoid backbone biosynthesis);01100(Metabolic pathways);04146(Peroxisome);04146(Peroxisome)	K00869	EC:2.7.1.36	NA	mevalonate kinase [Source:HGNC Symbol;Acc:HGNC:7530]	nonsense_mediated_decay;protein_coding;retained_intron	DOID:0050117(disease_by_infectious_agent);DOID:0050338(primary_bacterial_infectious_disease);DOID:104(bacterial_infectious_disease);DOID:11260(rabies);DOID:13034(relapsing_fever);DOID:225(syndrome);DOID:2355(anemia);DOID:2914(immune_system_disease);DOID:4(disease);DOID:74(hematopoietic_system_disease);DOID:7(disease_of_anatomical_entity);DOID:934(viral_infectious_disease)	R-HSA-1655846(Expression of Mevalonate Kinase (MVK));R-HSA-191380(Mevalonate is phosphorylated to mevalonate-5-phosphate)	2.33339	2.41377	2.53603	3.30135	2.67873	4.30611	0.708055	-0.498067	0.00100374	0.177961	down	no
ENSG00000145284	SCD5	79966	ENST00000319540	GO:0004768(stearoyl-CoA 9-desaturase activity);GO:0005506(iron ion binding);GO:0005783(endoplasmic reticulum);GO:0005789(endoplasmic reticulum membrane);GO:0006629(lipid metabolic process);GO:0006631(fatty acid metabolic process);GO:0006633(fatty acid biosynthetic process);GO:0006636(unsaturated fatty acid biosynthetic process);GO:0008610(lipid biosynthetic process);GO:0016020(membrane);GO:001602…	01040(Biosynthesis of unsaturated fatty acids);01100(Metabolic pathways);01212(Fatty acid metabolism);03320(PPAR signaling pathway);04152(AMPK signaling pathway)	K00507	EC:1.14.19.1	NA	stearoyl-CoA desaturase 5 [Source:HGNC Symbol;Acc:HGNC:21088]	protein_coding	DOID:0050177(monogenic_disease);DOID:0050737(autosomal_recessive_disease);DOID:0050739(autosomal_genetic_disease);DOID:10923(sickle_cell_anemia);DOID:4(disease);DOID:630(genetic_disease)	R-HSA-8847579(SCD5 desaturates ST-CoA to OLE-CoA);R-HSA-9621399(SCD5 gene expression)	0.0127204	0.0401817	0.0602956	0	0	0	377.326	8.55967	0.00101772	0.178238	up	yes
ENSG00000100292	HMOX1	3162	ENST00000679074;ENST00000216117;ENST00000412893;ENST00000494998;ENST00000481190	GO:0001525(angiogenesis);GO:0001666(response to hypoxia);GO:0001935(endothelial cell proliferation);GO:0002246(wound healing involved in inflammatory response);GO:0002686(negative regulation of leukocyte migration);GO:0004392(heme oxygenase (decyclizing) activity);GO:0004630(phospholipase D activity);GO:0005198(structural molecule activity);GO:0005515(protein binding);GO:0005615(extracellular spa…	00860(Porphyrin and chlorophyll metabolism);01100(Metabolic pathways);04066(HIF-1 signaling pathway);04216(Ferroptosis);04978(Mineral absorption);05200(Pathways in cancer);05206(MicroRNAs in cancer);05225(Hepatocellular carcinoma);05418(Fluid shear stress and atherosclerosis);05418(Fluid shear stress and atherosclerosis)	K00510	EC:1.14.14.18	NA	heme oxygenase 1 [Source:HGNC Symbol;Acc:HGNC:5013]	protein_coding;retained_intron;nonsense_mediated_decay	DOID:0014667(disease_of_metabolism);DOID:0050013(carbohydrate_metabolism_disease);DOID:0050117(disease_by_infectious_agent);DOID:0050161(lower_respiratory_tract_disease);DOID:0050177(monogenic_disease);DOID:0050615(respiratory_system_cancer);DOID:0050686(organ_system_cancer);DOID:0050687(cell_type_cancer);DOID:0050737(autosomal_recessive_disease);DOID:0050739(autosomal_genetic_disease);DOID:00508…	R-HSA-1250272(TXNIP binds NLRP3);R-HSA-189398(HMOX1 dimer, HMOX2 cleave heme);R-HSA-6797268(Expression of HMOX1);R-HSA-9609860(Tail-anchored protein:SGTA:BAG6:GET4:UBL4A:ASNA1:ATP dissociates and ASNA1 hydrolyzes ATP yielding Tail-anchored protein:ASNA1:ADP);R-HSA-9609899(Tail-anchored protein:ASNA1:ADP binds WRB:CAMLG at the endoplasmic reticulum membrane);R-HSA-9609917(Tail-anchored protein:ASN…	53.8965	49.0199	23.1953	18.2189	16.516	19.0952	2.34278	1.22822	0.00102126	0.178238	up	yes
ENSG00000073712	FERMT2	10979	ENST00000554152;ENST00000557255;ENST00000553373;ENST00000395631;ENST00000555546;ENST00000635305;ENST00000341590;ENST00000343279;ENST00000553768;ENST00000399304;ENST00000555692;ENST00000553663	GO:0001725(stress fiber);GO:0003779(actin binding);GO:0005178(integrin binding);GO:0005515(protein binding);GO:0005547(phosphatidylinositol-3,4,5-trisphosphate binding);GO:0005634(nucleus);GO:0005654(nucleoplasm);GO:0005737(cytoplasm);GO:0005829(cytosol);GO:0005856(cytoskeleton);GO:0005886(plasma membrane);GO:0005912(adherens junction);GO:0005925(focal adhesion);GO:0005938(cell cortex);GO:0007155…	NA	NA	NA	NA	FERM domain containing kindlin 2 [Source:HGNC Symbol;Acc:HGNC:15767]	protein_coding;retained_intron;processed_transcript	DOID:225(syndrome);DOID:4(disease)	R-HSA-430341(Mig-2 recruits Migfilin to the cell-ECM adhesions);R-HSA-9013145(RAC1 binds effectors at the plasma membrane);R-HSA-9018808(RAC3 binds effectors at the plasma membrane)	10.0306	9.99118	10.5378	8.64462	8.84904	8.4947	1.17589	0.233756	0.00102227	0.178238	up	no
ENSG00000216490	IFI30	10437	ENST00000407280;ENST00000600463	GO:0002376(immune system process);GO:0005515(protein binding);GO:0005576(extracellular region);GO:0005764(lysosome);GO:0005829(cytosol);GO:0016491(oxidoreductase activity);GO:0016667(oxidoreductase activity, acting on a sulfur group of donors);GO:0016671(oxidoreductase activity, acting on a sulfur group of donors, disulfide as acceptor);GO:0019886(antigen processing and presentation of exogenous …	04612(Antigen processing and presentation);04612(Antigen processing and presentation)	NA	NA	NA	IFI30 lysosomal thiol reductase [Source:HGNC Symbol;Acc:HGNC:5398]	protein_coding;retained_intron	DOID:0050687(cell_type_cancer);DOID:0060056(hypersensitivity_reaction_disease);DOID:12306(vitiligo);DOID:14566(disease_of_cellular_proliferation);DOID:162(cancer);DOID:1909(melanoma);DOID:2914(immune_system_disease);DOID:417(hypersensitivity_reaction_type_II_disease);DOID:4(disease);DOID:7(disease_of_anatomical_entity)	R-HSA-1031716(Expression of IFNG-stimulated genes);R-HSA-2213240(Reduction of disulphide bonds in MHC II antigens)	0.0452735	0.0522742	0.823676	0.017944	0.0436263	0.00628038	13.5772	3.76312	0.00103227	0.178238	up	yes
ENSG00000006740	ARHGAP44	9912	ENST00000580768;ENST00000379672;ENST00000584974;ENST00000581437	GO:0005096(GTPase activator activity);GO:0005515(protein binding);GO:0005543(phospholipid binding);GO:0005737(cytoplasm);GO:0005768(endosome);GO:0005829(cytosol);GO:0006887(exocytosis);GO:0007165(signal transduction);GO:0014069(postsynaptic density);GO:0030054(cell junction);GO:0030425(dendrite);GO:0031256(leading edge membrane);GO:0031267(small GTPase binding);GO:0032956(regulation of actin cyto…	NA	NA	NA	NA	Rho GTPase activating protein 44 [Source:HGNC Symbol;Acc:HGNC:29096]	nonsense_mediated_decay;protein_coding;retained_intron	DOID:0050117(disease_by_infectious_agent);DOID:4(disease);DOID:526(Human_immunodeficiency_virus_infectious_disease);DOID:635(acquired_immunodeficiency_syndrome);DOID:934(viral_infectious_disease)	R-HSA-8981637(RHOA GAPs stimulate RHOA GTPase activity);R-HSA-9013144(RAC1 GAPs stimulate RAC1 GTPase activity);R-HSA-9013161(CDC42 GAPs stimulate CDC42 GTPase activity)	0.0371066	0.0593801	0.0404987	0.00823127	0.00735043	0.0110657	5.14066	2.36195	0.00103645	0.178238	up	yes
ENSG00000213638	ADAT3	113179	ENST00000454697;ENST00000329478	GO:0003824(catalytic activity);GO:0003824(catalytic activity)	NA	NA	NA	NA	adenosine deaminase tRNA specific 3 [Source:HGNC Symbol;Acc:HGNC:25151]	protein_coding	NA	R-HSA-6782311(ADAT2:ADAT3 (hetADAT) deaminates adenosine-34 in tRNAs)	0.175727	0.203793	1.15562	0.124442	0.0584436	0.0936364	5.55159	2.4729	0.00103742	0.178238	up	yes
ENSG00000177666	PNPLA2	57104	ENST00000336615;ENST00000529255;ENST00000531923;ENST00000526083;ENST00000525250;ENST00000534561	GO:0003824(catalytic activity);GO:0004465(lipoprotein lipase activity);GO:0004623(phospholipase A2 activity);GO:0004806(triglyceride lipase activity);GO:0005515(protein binding);GO:0005654(nucleoplasm);GO:0005737(cytoplasm);GO:0005788(endoplasmic reticulum lumen);GO:0005789(endoplasmic reticulum membrane);GO:0005811(lipid droplet);GO:0005829(cytosol);GO:0005886(plasma membrane);GO:0006629(lipid m…	00561(Glycerolipid metabolism);01100(Metabolic pathways);04714(Thermogenesis);04923(Regulation of lipolysis in adipocytes);04923(Regulation of lipolysis in adipocytes)	K16816	EC:3.1.1.3	NA	patatin like phospholipase domain containing 2 [Source:HGNC Symbol;Acc:HGNC:30802]	protein_coding;retained_intron	DOID:0014667(disease_of_metabolism);DOID:0050013(carbohydrate_metabolism_disease);DOID:0060158(acquired_metabolic_disease);DOID:0080000(muscular_disease);DOID:1168(familial_hyperlipidemia);DOID:13809(familial_combined_hyperlipidemia);DOID:1428(endocrine_pancreas_disease);DOID:14566(disease_of_cellular_proliferation);DOID:162(cancer);DOID:17(musculoskeletal_system_disease);DOID:2018(hyperinsulinis…	R-HSA-1482647(2-MAG and DAG are transacylated to TAG by PNPLA2/3);R-HSA-1482654(2-MAG is transacylated to DAG by PNPLA2/3);R-HSA-1482777(TAG is hydrolyzed to DAG by PNPLA2/3);R-HSA-1482811(DAG is hydrolyzed to 2-MAG by PNPLA2/3);R-HSA-8952289(FAM20C phosphorylates FAM20C substrates)	13.3246	15.3936	21.3271	13.2141	11.8059	9.73487	1.43995	0.526021	0.00104273	0.178238	up	no
ENSG00000285471	ENSG00000285471		ENST00000573619	GO:0016020(membrane);GO:0016021(integral component of membrane)	NA	NA	NA	NA	novel protein	protein_coding	NA	NA	0	0	0	0.173612	0.0806	0.330772	0.000512835	-10.9292	0.00105922	0.179516	down	yes
ENSG00000099904	ZDHHC8	29801	ENST00000320602;ENST00000405930;ENST00000472497;ENST00000334554;ENST00000469212;ENST00000468112;ENST00000436518	GO:0000139(Golgi membrane);GO:0005739(mitochondrion);GO:0005794(Golgi apparatus);GO:0005829(cytosol);GO:0007626(locomotory behavior);GO:0010875(positive regulation of cholesterol efflux);GO:0016020(membrane);GO:0016021(integral component of membrane);GO:0016409(palmitoyltransferase activity);GO:0016740(transferase activity);GO:0016746(acyltransferase activity);GO:0018230(peptidyl-L-cysteine S-pal…	NA	K20030	EC:2.3.1.225	NA	zinc finger DHHC-type palmitoyltransferase 8 [Source:HGNC Symbol;Acc:HGNC:18474]	protein_coding;retained_intron;processed_transcript	NA	R-HSA-5682084(ZDHCC8 transfers PALM from PALM-CoA to ABCA1 tetramer);R-HSA-9694341(Spike protein gets palmitoylated)	10.5662	12.4765	15.4649	10.4318	8.44967	9.46162	1.35862	0.442144	0.00106098	0.179516	up	no
ENSG00000163636	PSMD6	9861	ENST00000394431;ENST00000295901;ENST00000497315;ENST00000492933;ENST00000480205;ENST00000476464;ENST00000478185;ENST00000463139;ENST00000467853;ENST00000482510;ENST00000475036	GO:0000502(proteasome complex);GO:0005515(protein binding);GO:0005576(extracellular region);GO:0005654(nucleoplasm);GO:0005829(cytosol);GO:0005838(proteasome regulatory particle);GO:0022624(proteasome accessory complex);GO:0030234(enzyme regulator activity);GO:0034774(secretory granule lumen);GO:0043161(proteasome-mediated ubiquitin-dependent protein catabolic process);GO:0050790(regulation of ca…	03050(Proteasome);05010(Alzheimer disease);05012(Parkinson disease);05014(Amyotrophic lateral sclerosis);05016(Huntington disease);05017(Spinocerebellar ataxia);05020(Prion disease);05022(Pathways of neurodegeneration - multiple diseases);05169(Epstein-Barr virus infection);05169(Epstein-Barr virus infection)	NA	NA	NA	proteasome 26S subunit, non-ATPase 6 [Source:HGNC Symbol;Acc:HGNC:9564]	protein_coding;retained_intron	NA	R-HSA-1168640(Ubiquitinated IkB is degraded);R-HSA-1234159(Proteasome proteolyzes ub-HIF-alpha);R-HSA-1236935(Proteasomal cleavage of substrate);R-HSA-1236970(Proteasomal clevage of exogenous antigen);R-HSA-1504193(Ubiquitinated DVL is degraded by the proteasome);R-HSA-174058(Degradation of multiubiquitinated Cdh1);R-HSA-174105(Degradation of multiubiquitinated cell cycle proteins);R-HSA-174202(D…	5.40736	5.38155	6.17751	4.71668	4.09093	4.69171	1.25684	0.329796	0.00106932	0.180014	up	no
ENSG00000213326	RPS7P11	644315	ENST00000484240	NA	NA	NA	NA	NA	ribosomal protein S7 pseudogene 11 [Source:HGNC Symbol;Acc:HGNC:35841]	processed_pseudogene	NA	NA	14.9607	13.2684	13.9813	17.9182	19.1061	19.317	0.749189	-0.416598	0.00109154	0.18283	down	no
ENSG00000179314	WSCD1	23302	ENST00000576947;ENST00000317744;ENST00000574232;ENST00000571973	GO:0008146(sulfotransferase activity);GO:0016020(membrane);GO:0016021(integral component of membrane);GO:0016021(integral component of membrane)	NA	NA	NA	NA	WSC domain containing 1 [Source:HGNC Symbol;Acc:HGNC:29060]	protein_coding	NA	NA	3.4212	3.44383	3.13942	2.68833	2.11246	2.68326	1.33677	0.418751	0.00110004	0.183333	up	no
ENSG00000163513	TGFBR2	7048	ENST00000295754;ENST00000672866;ENST00000673203;ENST00000359013;ENST00000672050	GO:0000166(nucleotide binding);GO:0001568(blood vessel development);GO:0001569(branching involved in blood vessel morphogenesis);GO:0001570(vasculogenesis);GO:0001666(response to hypoxia);GO:0001701(in utero embryonic development);GO:0001947(heart looping);GO:0002053(positive regulation of mesenchymal cell proliferation);GO:0002088(lens development in camera-type eye);GO:0002651(positive regulati…	04010(MAPK signaling pathway);04060(Cytokine-cytokine receptor interaction);04068(FoxO signaling pathway);04144(Endocytosis);04218(Cellular senescence);04350(TGF-beta signaling pathway);04380(Osteoclast differentiation);04390(Hippo signaling pathway);04520(Adherens junction);04659(Th17 cell differentiation);04926(Relaxin signaling pathway);04933(AGE-RAGE signaling pathway in diabetic complication…	K04388	EC:2.7.11.30	NA	transforming growth factor beta receptor 2 [Source:HGNC Symbol;Acc:HGNC:11773]	protein_coding;processed_transcript;retained_intron	DOID:0050155(sensory_system_disease);DOID:0050177(monogenic_disease);DOID:0050615(respiratory_system_cancer);DOID:0050686(organ_system_cancer);DOID:0050687(cell_type_cancer);DOID:0050736(autosomal_dominant_disease);DOID:0050739(autosomal_genetic_disease);DOID:0050828(artery_disease);DOID:0060049(autoimmune_disease_of_urogenital_tract);DOID:0060056(hypersensitivity_reaction_disease);DOID:0060083(i…	R-HSA-170835(An anchoring protein, ZFYVE9 (SARA), recruits SMAD2/3);R-HSA-170843(TGFBR2 phosphorylates TGFBR1);R-HSA-170846(TGFBR2 recruits TGFBR1);R-HSA-170850(Phosphorylated SMAD2/3 dissociates from TGFBR);R-HSA-170861(Dimeric TGF-beta-1 binds to the receptor);R-HSA-170868(Activated type I receptor phosphorylates SMAD2/3 directly);R-HSA-173483(BAMBI interferes with the interaction of type I rec…	18.9059	18.7701	18.5954	22.7074	20.7095	22.9382	0.848035	-0.237804	0.00113713	0.187146	down	no
ENSG00000287742	ENSG00000287742		ENST00000657275	NA	NA	NA	NA	NA	novel transcript	lncRNA	NA	NA	0	0	0	0.09132	0.216453	0.176861	0.000619024	-10.6577	0.00114319	0.187146	down	yes
ENSG00000185803	SLC52A2	79581	ENST00000675998;ENST00000674821;ENST00000643944;ENST00000526338;ENST00000329994;ENST00000674929;ENST00000676094;ENST00000534725;ENST00000676358;ENST00000530047;ENST00000533662;ENST00000527078;ENST00000675787;ENST00000532815;ENST00000675280;ENST00000675597	GO:0001618(virus receptor activity);GO:0005515(protein binding);GO:0005886(plasma membrane);GO:0005887(integral component of plasma membrane);GO:0006771(riboflavin metabolic process);GO:0016020(membrane);GO:0016021(integral component of membrane);GO:0032217(riboflavin transmembrane transporter activity);GO:0032218(riboflavin transport);GO:0046718(viral entry into host cell);GO:0062124(4-hydroxybu…	NA	NA	NA	NA	solute carrier family 52 member 2 [Source:HGNC Symbol;Acc:HGNC:30224]	retained_intron;nonsense_mediated_decay;protein_coding	NA	R-HSA-3165230(SLC52A1,2,3 transport RIB from extracellular region to cytosol)	23.6187	24.6302	26.6185	22.7063	17.4986	15.8456	1.33571	0.417606	0.00114361	0.187146	up	no
ENSG00000106009	BRAT1	221927	ENST00000340611;ENST00000493232;ENST00000469750;ENST00000421712;ENST00000467558	GO:0001934(positive regulation of protein phosphorylation);GO:0005515(protein binding);GO:0005634(nucleus);GO:0005654(nucleoplasm);GO:0005737(cytoplasm);GO:0006006(glucose metabolic process);GO:0006915(apoptotic process);GO:0006974(cellular response to DNA damage stimulus);GO:0008283(cell population proliferation);GO:0010212(response to ionizing radiation);GO:0016020(membrane);GO:0016477(cell mig…	NA	NA	NA	NA	BRCA1 associated ATM activator 1 [Source:HGNC Symbol;Acc:HGNC:21701]	protein_coding;retained_intron;nonsense_mediated_decay	NA	NA	3.35445	3.45776	4.8895	2.92965	2.34905	2.90522	1.42984	0.515853	0.00114538	0.187146	up	no
ENSG00000120437	ACAT2	39,8435	ENST00000467951;ENST00000367048;ENST00000472052	GO:0003985(acetyl-CoA C-acetyltransferase activity);GO:0005515(protein binding);GO:0005737(cytoplasm);GO:0005739(mitochondrion);GO:0005829(cytosol);GO:0006629(lipid metabolic process);GO:0006631(fatty acid metabolic process);GO:0006635(fatty acid beta-oxidation);GO:0016740(transferase activity);GO:0016746(acyltransferase activity);GO:0016747(acyltransferase activity, transferring groups other tha…	00071(Fatty acid degradation);00072(Synthesis and degradation of ketone bodies);00280(Valine, leucine and isoleucine degradation);00310(Lysine degradation);00380(Tryptophan metabolism);00620(Pyruvate metabolism);00630(Glyoxylate and dicarboxylate metabolism);00640(Propanoate metabolism);00650(Butanoate metabolism);00900(Terpenoid backbone biosynthesis);01100(Metabolic pathways);01200(Carbon metab…	K00626	EC:2.3.1.9	NA	acetyl-CoA acetyltransferase 2 [Source:HGNC Symbol;Acc:HGNC:94]	processed_transcript;protein_coding	DOID:0050686(organ_system_cancer);DOID:10283(prostate_cancer);DOID:14566(disease_of_cellular_proliferation);DOID:162(cancer);DOID:193(reproductive_organ_cancer);DOID:263(kidney_cancer);DOID:3856(male_reproductive_organ_cancer);DOID:3996(urinary_system_cancer);DOID:4450(renal_cell_carcinoma);DOID:4451(renal_carcinoma);DOID:4(disease)	R-HSA-8848215(ACAT2 condenses 2 Ac-CoA to form ACA-CoA)	23.3241	22.9443	21.3392	29.2106	25.0402	29.1373	0.810757	-0.302659	0.0011781	0.190911	down	no
ENSG00000105520	PLPPR2	64748	ENST00000591608;ENST00000587801;ENST00000251473;ENST00000588360;ENST00000586380;ENST00000586431;ENST00000688289;ENST00000591329;ENST00000588196	GO:0005515(protein binding);GO:0005887(integral component of plasma membrane);GO:0006644(phospholipid metabolic process);GO:0007165(signal transduction);GO:0008195(phosphatidate phosphatase activity);GO:0016020(membrane);GO:0016021(integral component of membrane);GO:0042577(lipid phosphatase activity);GO:0046839(phospholipid dephosphorylation);GO:0046839(phospholipid dephosphorylation)	NA	NA	NA	NA	phospholipid phosphatase related 2 [Source:HGNC Symbol;Acc:HGNC:29566]	protein_coding;retained_intron;processed_transcript	NA	R-HSA-6797630(LRPP4(LRPP1-3,5) hydrolyse LPA)	3.94839	3.91703	5.10632	3.09819	2.6166	3.38101	1.42612	0.5121	0.00117988	0.190911	up	no
ENSG00000067836	ROGDI	79641	ENST00000589543;ENST00000585653;ENST00000585871;ENST00000587843;ENST00000591292;ENST00000587377;ENST00000322048;ENST00000588201;ENST00000590198;ENST00000592112	GO:0005515(protein binding);GO:0005634(nucleus);GO:0005635(nuclear envelope);GO:0007420(brain development);GO:0008021(synaptic vesicle);GO:0008284(positive regulation of cell population proliferation);GO:0022008(neurogenesis);GO:0030054(cell junction);GO:0030097(hemopoiesis);GO:0030424(axon);GO:0030425(dendrite);GO:0031410(cytoplasmic vesicle);GO:0042475(odontogenesis of dentin-containing tooth);…	NA	NA	NA	NA	rogdi atypical leucine zipper [Source:HGNC Symbol;Acc:HGNC:29478]	retained_intron;nonsense_mediated_decay;protein_coding	NA	NA	1.84544	2.31454	2.18873	1.60222	1.32345	1.3887	1.47152	0.557312	0.00120387	0.193851	up	no
ENSG00000005206	SPPL2B	56928	ENST00000613503;ENST00000585725;ENST00000589515;ENST00000622308;ENST00000614784;ENST00000586111;ENST00000610743;ENST00000618220;ENST00000621568;ENST00000587851;ENST00000614794;ENST00000586332;ENST00000593243;ENST00000612623	GO:0000139(Golgi membrane);GO:0004190(aspartic-type endopeptidase activity);GO:0005515(protein binding);GO:0005654(nucleoplasm);GO:0005764(lysosome);GO:0005765(lysosomal membrane);GO:0005768(endosome);GO:0005794(Golgi apparatus);GO:0005813(centrosome);GO:0005886(plasma membrane);GO:0006508(proteolysis);GO:0006509(membrane protein ectodomain proteolysis);GO:0008233(peptidase activity);GO:0010008(e…	NA	NA	NA	NA	signal peptide peptidase like 2B [Source:HGNC Symbol;Acc:HGNC:30627]	protein_coding;processed_transcript;retained_intron;nonsense_mediated_decay	NA	R-HSA-8863101(SPPL2a/b cleaves TNF(1-76))	3.0634	3.39955	4.67512	3.03883	2.32222	2.21197	1.47076	0.556558	0.00122671	0.19658	up	no
ENSG00000174791	RIN1	9610	ENST00000530745;ENST00000526246;ENST00000528006;ENST00000530056;ENST00000524804;ENST00000534824;ENST00000627248;ENST00000311320	GO:0005085(guanyl-nucleotide exchange factor activity);GO:0005096(GTPase activator activity);GO:0005515(protein binding);GO:0005737(cytoplasm);GO:0005829(cytosol);GO:0005856(cytoskeleton);GO:0005886(plasma membrane);GO:0006897(endocytosis);GO:0007165(signal transduction);GO:0016020(membrane);GO:0016192(vesicle-mediated transport);GO:0030139(endocytic vesicle);GO:0031267(small GTPase binding);GO:0…	04014(Ras signaling pathway);04014(Ras signaling pathway)	NA	NA	NA	Ras and Rab interactor 1 [Source:HGNC Symbol;Acc:HGNC:18749]	nonsense_mediated_decay;retained_intron;protein_coding;processed_transcript	DOID:14566(disease_of_cellular_proliferation);DOID:162(cancer);DOID:4(disease)	R-HSA-8875320(RAB5 GEFs exchange GTP for GDP on RAB5)	2.23587	2.17989	3.06222	1.74781	1.30823	1.89064	1.51172	0.596189	0.00125058	0.199446	up	no
ENSG00000162585	FAAP20	199990	ENST00000400919;ENST00000378546;ENST00000428120;ENST00000476803;ENST00000440825;ENST00000400918;ENST00000469733;ENST00000420515;ENST00000497675;ENST00000487186;ENST00000514625;ENST00000420964;ENST00000401813	GO:0000785(chromatin);GO:0005515(protein binding);GO:0005634(nucleus);GO:0005654(nucleoplasm);GO:0005694(chromosome);GO:0006281(DNA repair);GO:0006513(protein monoubiquitination);GO:0006974(cellular response to DNA damage stimulus);GO:0016604(nuclear body);GO:0019985(translesion synthesis);GO:0030054(cell junction);GO:0031593(polyubiquitin modification-dependent protein binding);GO:0036297(inters…	NA	NA	NA	NA	FA core complex associated protein 20 [Source:HGNC Symbol;Acc:HGNC:26428]	protein_coding;nonsense_mediated_decay;processed_transcript;retained_intron	NA	R-HSA-6785126(FA core complex assembles at DNA interstrand crosslinks (ICLs));R-HSA-6785342(FANCD2:FANCI complex and UBE2T bind ICL-DNA associated with the FA core complex);R-HSA-6785361(Monoubiquitination of FANCD2:FANCI);R-HSA-6785732(DNA nucleases bind monoubiquitinated ID2 complex);R-HSA-6785986(DNA nucleases unhook the interstrand crosslink (ICL));R-HSA-6786155(POLN binds ICL-DNA);R-HSA-6786…	1.01926	1.1431	2.05631	0.961328	0.726641	0.823224	1.67994	0.748412	0.00126618	0.200973	up	no
ENSG00000255639	ENSG00000255639		ENST00000648836	GO:0016740(transferase activity);GO:0030246(carbohydrate binding);GO:0140096(catalytic activity, acting on a protein)	NA	NA	NA	NA	novel protein	protein_coding	NA	NA	0.464069	0.0166553	0.0231403	0	0	0	1679.55	10.7139	0.00128	0.201785	up	yes
ENSG00000160633	SAFB	6294	ENST00000591991;ENST00000591666;ENST00000586934;ENST00000592555;ENST00000292123;ENST00000590485;ENST00000592224;ENST00000588852;ENST00000592396;ENST00000589006;ENST00000592707;ENST00000586281;ENST00000589863	GO:0000978(RNA polymerase II cis-regulatory region sequence-specific DNA binding);GO:0003676(nucleic acid binding);GO:0003677(DNA binding);GO:0003682(chromatin binding);GO:0003690(double-stranded DNA binding);GO:0003723(RNA binding);GO:0005515(protein binding);GO:0005634(nucleus);GO:0005654(nucleoplasm);GO:0006325(chromatin organization);GO:0006355(regulation of DNA-templated transcription);GO:00…	NA	NA	NA	NA	scaffold attachment factor B [Source:HGNC Symbol;Acc:HGNC:10520]	retained_intron;processed_transcript;protein_coding;nonsense_mediated_decay	DOID:0050686(organ_system_cancer);DOID:0050687(cell_type_cancer);DOID:14566(disease_of_cellular_proliferation);DOID:1612(breast_cancer);DOID:162(cancer);DOID:1749(squamous_cell_carcinoma);DOID:225(syndrome);DOID:305(carcinoma);DOID:3119(gastrointestinal_system_cancer);DOID:4606(bile_duct_cancer);DOID:4607(biliary_tract_cancer);DOID:4896(bile_duct_adenocarcinoma);DOID:4897(bile_duct_carcinoma);DOI…	R-HSA-4085347(PIAS1 SUMOylates SAFB with SUMO1);R-HSA-4085372(PIAS1 SUMOylates SAFB with SUMO2,3)	14.3679	14.778	16.9655	12.7857	11.5094	13.1431	1.23167	0.30061	0.00128549	0.201785	up	no
ENSG00000260238	PMF1-BGLAP	100527963	ENST00000490491;ENST00000368276;ENST00000567140	GO:0000775(chromosome, centromeric region);GO:0000776(kinetochore);GO:0000818(nuclear MIS12/MIND complex);GO:0005634(nucleus);GO:0005654(nucleoplasm);GO:0005694(chromosome);GO:0005794(Golgi apparatus);GO:0007049(cell cycle);GO:0043231(intracellular membrane-bounded organelle);GO:0051301(cell division);GO:0051301(cell division)	NA	NA	NA	NA	PMF1-BGLAP readthrough [Source:HGNC Symbol;Acc:HGNC:42953]	protein_coding	NA	R-HSA-141409(Mad1 binds kinetochore);R-HSA-141422(MAD2 converted to an inhibitory state via interaction with Mad1);R-HSA-141431(MAD2 associates with the Mad1 kinetochore complex);R-HSA-141439(Release of activated MAD2 from kinetochores);R-HSA-1638803(Phosphorylation of cohesin by PLK1 at centromeres);R-HSA-1638821(PP2A-B56 dephosphorylates centromeric cohesin);R-HSA-2467809(ESPL1 (Separase) cleav…	8.35322	7.66072	8.03972	10.6324	9.82724	15.8123	0.663148	-0.592597	0.00128946	0.201785	down	no
ENSG00000272410	ENSG00000272410		ENST00000450534;ENST00000437082	GO:0016788(hydrolase activity, acting on ester bonds);GO:0016788(hydrolase activity, acting on ester bonds)	NA	NA	NA	NA	novel protein	nonsense_mediated_decay	NA	NA	0.405385	0.542457	0.361621	0.140002	0.155118	0.227726	2.50449	1.32452	0.00130846	0.203802	up	yes
ENSG00000144713	RPL32	6161	ENST00000429711;ENST00000434963;ENST00000457131;ENST00000396957;ENST00000452606;ENST00000396953;ENST00000273223;ENST00000435983	GO:0002181(cytoplasmic translation);GO:0003723(RNA binding);GO:0003735(structural constituent of ribosome);GO:0005737(cytoplasm);GO:0005829(cytosol);GO:0005840(ribosome);GO:0006412(translation);GO:0016020(membrane);GO:0022625(cytosolic large ribosomal subunit);GO:0022626(cytosolic ribosome);GO:0042788(polysomal ribosome);GO:0042788(polysomal ribosome)	03010(Ribosome);05171(Coronavirus disease - COVID-19);05171(Coronavirus disease - COVID-19)	NA	NA	NA	ribosomal protein L32 [Source:HGNC Symbol;Acc:HGNC:10336]	protein_coding;retained_intron	NA	R-HSA-141671(Polypeptide release from the eRF3-GDP:eRF1:mRNA:80S Ribosome complex);R-HSA-141673(GTP Hydrolysis by eRF3 bound to the eRF1:mRNA:polypeptide:80S Ribosome complex);R-HSA-141691(GTP bound eRF3:eRF1 complex binds the peptidyl tRNA:mRNA:80S Ribosome complex);R-HSA-156826(Dissociation of L13a from the 60s ribosomal subunit);R-HSA-156907(Aminoacyl-tRNA binds to the ribosome at the A-site);…	77.5989	74.5495	70.1344	90.1651	90.5406	82.5802	0.844264	-0.244233	0.00133016	0.206219	down	no
ENSG00000164587	RPS14	6208	ENST00000407193;ENST00000401695;ENST00000642507;ENST00000518139;ENST00000519855;ENST00000519690;ENST00000521466;ENST00000312037	GO:0000028(ribosomal small subunit assembly);GO:0000122(negative regulation of transcription by RNA polymerase II);GO:0000462(maturation of SSU-rRNA from tricistronic rRNA transcript (SSU-rRNA, 5.8S rRNA, LSU-rRNA));GO:0002181(cytoplasmic translation);GO:0003723(RNA binding);GO:0003735(structural constituent of ribosome);GO:0005515(protein binding);GO:0005654(nucleoplasm);GO:0005730(nucleolus);GO…	03010(Ribosome);05171(Coronavirus disease - COVID-19);05171(Coronavirus disease - COVID-19)	NA	NA	NA	ribosomal protein S14 [Source:HGNC Symbol;Acc:HGNC:10387]	protein_coding;nonsense_mediated_decay;retained_intron	DOID:225(syndrome);DOID:4(disease)	R-HSA-141671(Polypeptide release from the eRF3-GDP:eRF1:mRNA:80S Ribosome complex);R-HSA-141673(GTP Hydrolysis by eRF3 bound to the eRF1:mRNA:polypeptide:80S Ribosome complex);R-HSA-141691(GTP bound eRF3:eRF1 complex binds the peptidyl tRNA:mRNA:80S Ribosome complex);R-HSA-156808(Formation of translation initiation complexes yielding circularized Ceruloplasmin mRNA in a 'closed-loop' conformation…	83.8072	80.5111	72.1749	95.233	94.8366	91.4648	0.840015	-0.251513	0.00136243	0.210243	down	no
ENSG00000107816	LZTS2	84445	ENST00000370223;ENST00000489526;ENST00000429732;ENST00000370220;ENST00000481129;ENST00000454422	GO:0000281(mitotic cytokinesis);GO:0001822(kidney development);GO:0005515(protein binding);GO:0005737(cytoplasm);GO:0005813(centrosome);GO:0005815(microtubule organizing center);GO:0005829(cytosol);GO:0005856(cytoskeleton);GO:0005874(microtubule);GO:0005886(plasma membrane);GO:0007049(cell cycle);GO:0016055(Wnt signaling pathway);GO:0030178(negative regulation of Wnt signaling pathway);GO:0030496…	NA	NA	NA	NA	leucine zipper tumor suppressor 2 [Source:HGNC Symbol;Acc:HGNC:29381]	protein_coding;retained_intron	NA	NA	9.89911	10.3378	12.2656	9.34302	7.21773	8.36826	1.3038	0.382724	0.00137927	0.211861	up	no
ENSG00000105647	PIK3R2	5296	ENST00000222254;ENST00000617642;ENST00000464016;ENST00000617130;ENST00000672815;ENST00000675271;ENST00000600533;ENST00000426902;ENST00000674682;ENST00000459743	GO:0001678(cellular glucose homeostasis);GO:0001784(phosphotyrosine residue binding);GO:0005515(protein binding);GO:0005634(nucleus);GO:0005737(cytoplasm);GO:0005829(cytosol);GO:0005925(focal adhesion);GO:0005942(phosphatidylinositol 3-kinase complex);GO:0005943(phosphatidylinositol 3-kinase complex, class IA);GO:0006955(immune response);GO:0007165(signal transduction);GO:0008286(insulin receptor…	01521(EGFR tyrosine kinase inhibitor resistance);01522(Endocrine resistance);01524(Platinum drug resistance);04012(ErbB signaling pathway);04014(Ras signaling pathway);04015(Rap1 signaling pathway);04024(cAMP signaling pathway);04062(Chemokine signaling pathway);04066(HIF-1 signaling pathway);04068(FoxO signaling pathway);04070(Phosphatidylinositol signaling system);04071(Sphingolipid signaling p…	NA	NA	NA	phosphoinositide-3-kinase regulatory subunit 2 [Source:HGNC Symbol;Acc:HGNC:8980]	protein_coding;nonsense_mediated_decay;retained_intron	DOID:0014667(disease_of_metabolism);DOID:0050013(carbohydrate_metabolism_disease);DOID:0050117(disease_by_infectious_agent);DOID:0060158(acquired_metabolic_disease);DOID:2914(immune_system_disease);DOID:4194(glucose_metabolism_disease);DOID:4195(hyperglycemia);DOID:4961(bone_marrow_disease);DOID:4(disease);DOID:74(hematopoietic_system_disease);DOID:7(disease_of_anatomical_entity);DOID:8432(polycy…	R-HSA-109699(PI3K-containing complexes phosphorylate PIP2 to PIP3);R-HSA-114542(RAC1,RAC2,RHOG activate PI3K);R-HSA-1295516(IL7:p-Y449-IL7R:JAK1:IL2RG:JAK3 binds PI3K regulatory subunits);R-HSA-1433514(Synthesis of PIP3 from PIP2 by PI3K);R-HSA-1562641(Indirect recruitment of PI3K to KIT via p(Y)-GAB2);R-HSA-1676048(PI(4,5)P2 is phosphorylated to PI(3,4,5)P3 by PIK3C[1] at the plasma membrane);R-…	0.173652	0.131118	11.4548	0.0605395	0.130026	0.0907604	41.8006	5.38545	0.0013858	0.211888	up	yes
ENSG00000165886	UBTD1	80019	ENST00000370664	GO:0005515(protein binding)	NA	NA	NA	NA	ubiquitin domain containing 1 [Source:HGNC Symbol;Acc:HGNC:25683]	protein_coding	NA	NA	7.83859	8.98222	11.4617	7.24796	5.47119	6.6723	1.45851	0.544492	0.00141476	0.215292	up	no
ENSG00000171223	JUNB	3726,10535	ENST00000302754	GO:0000785(chromatin);GO:0000977(RNA polymerase II transcription regulatory region sequence-specific DNA binding);GO:0000978(RNA polymerase II cis-regulatory region sequence-specific DNA binding);GO:0000981(DNA-binding transcription factor activity, RNA polymerase II-specific);GO:0001228(DNA-binding transcription activator activity, RNA polymerase II-specific);GO:0001570(vasculogenesis);GO:000164…	04380(Osteoclast differentiation);04668(TNF signaling pathway);04935(Growth hormone synthesis, secretion and action)	NA	NA	TF_bZIP	JunB proto-oncogene, AP-1 transcription factor subunit [Source:HGNC Symbol;Acc:HGNC:6205]	protein_coding	DOID:0050177(monogenic_disease);DOID:0050686(organ_system_cancer);DOID:0050736(autosomal_dominant_disease);DOID:0050739(autosomal_genetic_disease);DOID:0060058(lymphoma);DOID:0060083(immune_system_cancer);DOID:1036(chronic_leukemia);DOID:1037(lymphoblastic_leukemia);DOID:1040(chronic_lymphocytic_leukemia);DOID:1240(leukemia);DOID:14566(disease_of_cellular_proliferation);DOID:162(cancer);DOID:2531…	R-HSA-2187293(SMAD2/3:SMAD4 complex positively regulates JUNB transcription);R-HSA-6790036(Expression of STAT3-upregulated nuclear proteins);R-HSA-9031575(AP-1 binds ARC gene);R-HSA-9031624(ARC gene expression);R-HSA-9725345(NPM-ALK-dependent JUNB translation)	5.76964	6.52273	15.9513	3.60848	2.28323	3.31727	3.06698	1.61682	0.00142123	0.215292	up	yes
ENSG00000106538	RARRES2	5919	ENST00000223271;ENST00000467793;ENST00000478771;ENST00000482669;ENST00000466675	GO:0001523(retinoid metabolic process);GO:0001934(positive regulation of protein phosphorylation);GO:0005102(signaling receptor binding);GO:0005515(protein binding);GO:0005576(extracellular region);GO:0005615(extracellular space);GO:0006935(chemotaxis);GO:0006954(inflammatory response);GO:0008286(insulin receptor signaling pathway);GO:0010759(positive regulation of macrophage chemotaxis);GO:00197…	NA	NA	NA	NA	retinoic acid receptor responder 2 [Source:HGNC Symbol;Acc:HGNC:9868]	protein_coding;retained_intron	DOID:0014667(disease_of_metabolism);DOID:0050013(carbohydrate_metabolism_disease);DOID:0060158(acquired_metabolic_disease);DOID:225(syndrome);DOID:3118(hepatobiliary_disease);DOID:3211(lysosomal_storage_disease);DOID:374(nutrition_disease);DOID:409(liver_disease);DOID:4194(glucose_metabolism_disease);DOID:4(disease);DOID:654(overnutrition);DOID:655(inherited_metabolic_disorder);DOID:77(gastrointe…	R-HSA-481009(Exocytosis of platelet dense granule content)	2.34083	2.09575	3.80563	1.66018	1.64579	1.36383	1.765	0.819668	0.00142744	0.215292	up	no
ENSG00000165175	MID1IP1	58526	ENST00000336949;ENST00000457894;ENST00000378474	GO:0005515(protein binding);GO:0005634(nucleus);GO:0005737(cytoplasm);GO:0005829(cytosol);GO:0005856(cytoskeleton);GO:0005874(microtubule);GO:0006629(lipid metabolic process);GO:0007026(negative regulation of microtubule depolymerization);GO:0008022(protein C-terminus binding);GO:0015630(microtubule cytoskeleton);GO:0042802(identical protein binding);GO:0045723(positive regulation of fatty acid b…	NA	NA	NA	NA	MID1 interacting protein 1 [Source:HGNC Symbol;Acc:HGNC:20715]	protein_coding	NA	R-HSA-75851(Btn-ACACA:2Mn2+ polymer carboxylates Ac-CoA to form Mal-CoA);R-HSA-8866941(MID1IP1 binds THRSP);R-HSA-8876889(Btn-ACACB:2Mn2+ polymer carboxylates Ac-CoA to form Mal-CoA)	8.64719	8.93929	14.5116	8.07853	6.08961	7.53827	1.47874	0.564364	0.0014543	0.218354	up	no
ENSG00000130810	PPAN	56342,692312	ENST00000253107;ENST00000486482;ENST00000430370;ENST00000393793;ENST00000468881;ENST00000446223;ENST00000466025;ENST00000444703	GO:0000027(ribosomal large subunit assembly);GO:0003723(RNA binding);GO:0005634(nucleus);GO:0005730(nucleolus);GO:0006364(rRNA processing);GO:0019843(rRNA binding);GO:0030687(preribosome, large subunit precursor);GO:0030687(preribosome, large subunit precursor)	NA	NA	NA	NA	peter pan homolog [Source:HGNC Symbol;Acc:HGNC:9227]	protein_coding;retained_intron	NA	NA	12.3437	12.3322	13.9872	10.2502	8.27565	10.9692	1.31084	0.390486	0.00147206	0.218729	up	no
ENSG00000064687	ABCA7	10347	ENST00000263094;ENST00000433129;ENST00000527496;ENST00000530703;ENST00000524850;ENST00000435683;ENST00000525238;ENST00000526885;ENST00000525073;ENST00000532194;ENST00000673773	GO:0000139(Golgi membrane);GO:0000166(nucleotide binding);GO:0001891(phagocytic cup);GO:0005319(lipid transporter activity);GO:0005524(ATP binding);GO:0005548(phospholipid transporter activity);GO:0005737(cytoplasm);GO:0005768(endosome);GO:0005783(endoplasmic reticulum);GO:0005794(Golgi apparatus);GO:0005886(plasma membrane);GO:0006869(lipid transport);GO:0006909(phagocytosis);GO:0007613(memory);…	02010(ABC transporters);02010(ABC transporters)	NA	NA	NA	ATP binding cassette subfamily A member 7 [Source:HGNC Symbol;Acc:HGNC:37]	protein_coding;retained_intron;nonsense_mediated_decay	DOID:4(disease)	R-HSA-382553(ABCA7:Apo1A-mediated phospholipid efflux)	1.14598	1.25454	1.46418	0.925863	1.01615	0.86593	1.37635	0.460843	0.00147448	0.218729	up	no
ENSG00000177380	PPFIA3	8541	ENST00000602848;ENST00000334186;ENST00000602897;ENST00000602655;ENST00000602905;ENST00000602800;ENST00000602726;ENST00000602716;ENST00000602509;ENST00000602492;ENST00000602783	GO:0001669(acrosomal vesicle);GO:0005515(protein binding);GO:0005737(cytoplasm);GO:0005829(cytosol);GO:0007269(neurotransmitter secretion);GO:0016079(synaptic vesicle exocytosis);GO:0016081(synaptic vesicle docking);GO:0031410(cytoplasmic vesicle);GO:0045202(synapse);GO:0048172(regulation of short-term neuronal synaptic plasticity);GO:0048786(presynaptic active zone);GO:0050808(synapse organizati…	NA	NA	NA	NA	PTPRF interacting protein alpha 3 [Source:HGNC Symbol;Acc:HGNC:9247]	protein_coding;nonsense_mediated_decay;retained_intron	NA	R-HSA-210426(Glutamate synaptic vesicle docking and priming);R-HSA-210430(Release of L-Glutamate at the synapse);R-HSA-372505(Acetylcholine synaptic vesicle docking and priming);R-HSA-372529(Release of acetylcholine at the synapse);R-HSA-374899(Release of noradrenaline at the synapse);R-HSA-374922(Noradrenalin synaptic vesicle docking and priming);R-HSA-380574(Dopamine synaptic vesicle docking an…	0.882739	0.876751	0.966705	0.659557	0.616539	0.588483	1.4621	0.548039	0.00147648	0.218729	up	no
ENSG00000285130	ENSG00000285130		ENST00000643352;ENST00000643765;ENST00000646862;ENST00000645088;ENST00000644977;ENST00000642330	GO:0005515(protein binding);GO:0005737(cytoplasm);GO:0005886(plasma membrane);GO:0005923(bicellular tight junction);GO:0008199(ferric iron binding);GO:0016020(membrane);GO:0016226(iron-sulfur cluster assembly);GO:0055072(iron ion homeostasis);GO:0070160(tight junction);GO:0070160(tight junction)	NA	NA	NA	NA	novel protein	nonsense_mediated_decay;protein_coding	NA	NA	0.0708895	0.493358	1.66493	0.0295142	0.0426204	0.101797	12.8164	3.67992	0.00150916	0.222581	up	yes
ENSG00000005001	PRSS22	64063	ENST00000161006;ENST00000570950;ENST00000576381;ENST00000574768;ENST00000575164;ENST00000577177	GO:0004252(serine-type endopeptidase activity);GO:0005576(extracellular region);GO:0005615(extracellular space);GO:0006508(proteolysis);GO:0008233(peptidase activity);GO:0008236(serine-type peptidase activity);GO:0010952(positive regulation of peptidase activity);GO:0016504(peptidase activator activity);GO:0016787(hydrolase activity);GO:0016787(hydrolase activity)	NA	NA	NA	NA	serine protease 22 [Source:HGNC Symbol;Acc:HGNC:14368]	protein_coding;retained_intron;nonsense_mediated_decay;processed_transcript	NA	NA	0	0	0	0.0793873	0.066481	0.0209886	0.00179795	-9.11943	0.00153812	0.225853	down	yes
ENSG00000169991	IFFO2	126917	ENST00000455833;ENST00000416166	GO:0005882(intermediate filament);GO:0005882(intermediate filament)	NA	NA	NA	NA	intermediate filament family orphan 2 [Source:HGNC Symbol;Acc:HGNC:27006]	protein_coding	NA	NA	4.0329	4.0541	3.52887	2.68616	2.41133	3.39739	1.3674	0.451431	0.00154989	0.226583	up	no
ENSG00000160949	TONSL	4796	ENST00000409379;ENST00000497613	GO:0000724(double-strand break repair via homologous recombination);GO:0005515(protein binding);GO:0005634(nucleus);GO:0005654(nucleoplasm);GO:0005662(DNA replication factor A complex);GO:0005737(cytoplasm);GO:0006281(DNA repair);GO:0006974(cellular response to DNA damage stimulus);GO:0016604(nuclear body);GO:0031297(replication fork processing);GO:0035101(FACT complex);GO:0035861(site of double-…	NA	NA	NA	NA	tonsoku like, DNA repair protein [Source:HGNC Symbol;Acc:HGNC:7801]	protein_coding;retained_intron	NA	NA	6.1834	6.07309	8.73591	5.0667	3.69851	5.75012	1.44622	0.532289	0.00160726	0.233519	up	no
ENSG00000179588	ZFPM1	161882	ENST00000319555;ENST00000563351;ENST00000569086;ENST00000562417	GO:0000122(negative regulation of transcription by RNA polymerase II);GO:0000785(chromatin);GO:0002295(T-helper cell lineage commitment);GO:0003151(outflow tract morphogenesis);GO:0003181(atrioventricular valve morphogenesis);GO:0003192(mitral valve formation);GO:0003195(tricuspid valve formation);GO:0003677(DNA binding);GO:0003714(transcription corepressor activity);GO:0005515(protein binding);G…	NA	NA	NA	zf-C2H2	zinc finger protein, FOG family member 1 [Source:HGNC Symbol;Acc:HGNC:19762]	protein_coding;retained_intron	NA	R-HSA-8935731(ITGA2B gene transcription is stimulated by the complex of RUNX1, GATA1 and PRMT1 and inhibited by the complex of RUNX1, SIN3A and PRMT6);R-HSA-8935740(RUNX1 and GATA1 bind the promoter of the ITGA2B gene);R-HSA-8936481(Core MLL complex methylates H3K4Me2-Nucleosome at the ITGA2B gene promoter);R-HSA-8936616(RUNX1 and GATA1 bind the promoter of the GP1BA gene);R-HSA-8936621(Core MLL …	0.411633	0.341185	0.676268	0.278343	0.21331	0.209714	2.03757	1.02685	0.00161135	0.233519	up	yes
ENSG00000145506	NKD2	85409	ENST00000296849;ENST00000513296;ENST00000274150;ENST00000519933;ENST00000523688	GO:0005509(calcium ion binding);GO:0005515(protein binding);GO:0005737(cytoplasm);GO:0005886(plasma membrane);GO:0006887(exocytosis);GO:0010954(positive regulation of protein processing);GO:0016020(membrane);GO:0016055(Wnt signaling pathway);GO:0016323(basolateral plasma membrane);GO:0016328(lateral plasma membrane);GO:0019838(growth factor binding);GO:0030178(negative regulation of Wnt signaling…	04310(Wnt signaling pathway);04390(Hippo signaling pathway);04390(Hippo signaling pathway)	NA	NA	NA	NKD inhibitor of WNT signaling pathway 2 [Source:HGNC Symbol;Acc:HGNC:17046]	protein_coding;retained_intron	NA	NA	4.72302	4.48774	6.1585	3.84951	3.81121	2.57644	1.50132	0.586232	0.00165834	0.238688	up	no
ENSG00000125912	NCLN	56926	ENST00000246117;ENST00000592737;ENST00000592235;ENST00000586904;ENST00000590671	GO:0005515(protein binding);GO:0005783(endoplasmic reticulum);GO:0005789(endoplasmic reticulum membrane);GO:0009966(regulation of signal transduction);GO:0016020(membrane);GO:0016021(integral component of membrane);GO:0032991(protein-containing complex);GO:0043022(ribosome binding);GO:0043254(regulation of protein-containing complex assembly);GO:0050821(protein stabilization);GO:0061635(regulatio…	NA	NA	NA	NA	nicalin [Source:HGNC Symbol;Acc:HGNC:26923]	protein_coding;nonsense_mediated_decay	NA	NA	18.8817	20.6864	25.0812	17.4676	11.4346	17.2548	1.40064	0.486085	0.00166133	0.238688	up	no
ENSG00000189043	NDUFA4	4697,360165	ENST00000482299;ENST00000339600;ENST00000470761;ENST00000486007;ENST00000463308;ENST00000492822	GO:0005515(protein binding);GO:0005739(mitochondrion);GO:0005743(mitochondrial inner membrane);GO:0005747(mitochondrial respiratory chain complex I);GO:0005751(mitochondrial respiratory chain complex IV);GO:0006120(mitochondrial electron transport, NADH to ubiquinone);GO:0006123(mitochondrial electron transport, cytochrome c to oxygen);GO:0008137(NADH dehydrogenase (ubiquinone) activity);GO:00160…	00190(Oxidative phosphorylation);01100(Metabolic pathways);04714(Thermogenesis);04723(Retrograde endocannabinoid signaling);04932(Non-alcoholic fatty liver disease);05010(Alzheimer disease);05012(Parkinson disease);05014(Amyotrophic lateral sclerosis);05016(Huntington disease);05020(Prion disease);05022(Pathways of neurodegeneration - multiple diseases);05022(Pathways of neurodegeneration - multi…	NA	NA	NA	NDUFA4 mitochondrial complex associated [Source:HGNC Symbol;Acc:HGNC:7687]	retained_intron;protein_coding;processed_transcript	NA	R-HSA-163214(Electron transfer from reduced cytochrome c to molecular oxygen);R-HSA-9709406(CO binds to Cytochrome c oxidase)	12.7737	11.7324	11.3287	15.3452	13.4274	15.4708	0.809947	-0.304101	0.00168849	0.241548	down	no
ENSG00000112306	RPS12	6206,6183	ENST00000484616;ENST00000230050	GO:0002181(cytoplasmic translation);GO:0003723(RNA binding);GO:0003735(structural constituent of ribosome);GO:0005515(protein binding);GO:0005654(nucleoplasm);GO:0005737(cytoplasm);GO:0005794(Golgi apparatus);GO:0005829(cytosol);GO:0005840(ribosome);GO:0006412(translation);GO:0016020(membrane);GO:0022626(cytosolic ribosome);GO:0022627(cytosolic small ribosomal subunit);GO:0043231(intracellular me…	03010(Ribosome);05171(Coronavirus disease - COVID-19);05171(Coronavirus disease - COVID-19)	NA	NA	NA	ribosomal protein S12 [Source:HGNC Symbol;Acc:HGNC:10385]	retained_intron;protein_coding	DOID:0050686(organ_system_cancer);DOID:0050687(cell_type_cancer);DOID:120(female_reproductive_organ_cancer);DOID:14566(disease_of_cellular_proliferation);DOID:162(cancer);DOID:1749(squamous_cell_carcinoma);DOID:193(reproductive_organ_cancer);DOID:2893(cervix_carcinoma);DOID:305(carcinoma);DOID:3744(cervical_squamous_cell_carcinoma);DOID:4362(cervical_cancer);DOID:4(disease)	R-HSA-141671(Polypeptide release from the eRF3-GDP:eRF1:mRNA:80S Ribosome complex);R-HSA-141673(GTP Hydrolysis by eRF3 bound to the eRF1:mRNA:polypeptide:80S Ribosome complex);R-HSA-141691(GTP bound eRF3:eRF1 complex binds the peptidyl tRNA:mRNA:80S Ribosome complex);R-HSA-156808(Formation of translation initiation complexes yielding circularized Ceruloplasmin mRNA in a 'closed-loop' conformation…	150.683	134.749	124.86	170.973	162.076	165.696	0.822649	-0.281651	0.001706	0.24301	down	no
ENSG00000153443	UBALD1	124402	ENST00000590891;ENST00000587615;ENST00000590965;ENST00000283474;ENST00000591897;ENST00000587649;ENST00000591113	GO:0005515(protein binding);GO:0005515(protein binding)	NA	NA	NA	NA	UBA like domain containing 1 [Source:HGNC Symbol;Acc:HGNC:29576]	protein_coding	NA	NA	4.21923	3.96637	6.69413	3.80221	2.23065	3.16145	1.61836	0.694536	0.00173391	0.245159	up	no
ENSG00000132819	RBM38	55544	ENST00000356208;ENST00000440234;ENST00000344785;ENST00000371219	GO:0003676(nucleic acid binding);GO:0003723(RNA binding);GO:0003729(mRNA binding);GO:0003730(mRNA 3'-UTR binding);GO:0005515(protein binding);GO:0005634(nucleus);GO:0005737(cytoplasm);GO:0005829(cytosol);GO:0006397(mRNA processing);GO:0006977(DNA damage response, signal transduction by p53 class mediator resulting in cell cycle arrest);GO:0006978(DNA damage response, signal transduction by p53 cl…	NA	NA	NA	NA	RNA binding motif protein 38 [Source:HGNC Symbol;Acc:HGNC:15818]	protein_coding	NA	NA	2.01698	2.06457	2.37162	1.61692	1.22535	1.42115	1.51361	0.597996	0.00174137	0.245159	up	no
ENSG00000167397	VKORC1	79001	ENST00000394971;ENST00000394975;ENST00000354895;ENST00000319788;ENST00000300851;ENST00000472468;ENST00000498155	GO:0005515(protein binding);GO:0005783(endoplasmic reticulum);GO:0005789(endoplasmic reticulum membrane);GO:0006805(xenobiotic metabolic process);GO:0007596(blood coagulation);GO:0010243(response to organonitrogen compound);GO:0014070(response to organic cyclic compound);GO:0016020(membrane);GO:0016021(integral component of membrane);GO:0016491(oxidoreductase activity);GO:0016900(oxidoreductase a…	00130(Ubiquinone and other terpenoid-quinone biosynthesis);01100(Metabolic pathways);01240(Biosynthesis of cofactors);01240(Biosynthesis of cofactors)	K05357	EC:1.17.4.4	NA	vitamin K epoxide reductase complex subunit 1 [Source:HGNC Symbol;Acc:HGNC:23663]	protein_coding	DOID:0050117(disease_by_infectious_agent);DOID:0050828(artery_disease);DOID:0080001(bone_disease);DOID:0080005(bone_remodeling_disease);DOID:0080011(bone_resorption_disease);DOID:11260(rabies);DOID:11476(osteoporosis);DOID:114(heart_disease);DOID:11695(portal_vein_thrombosis);DOID:1287(cardiovascular_system_disease);DOID:14566(disease_of_cellular_proliferation);DOID:162(cancer);DOID:178(vascular_…	R-HSA-159790(VKORC1 reduces vitamin K epoxide to MK4 (vitamin K hydroquinone));R-HSA-9026967(VKORC1 inhibitors binds VKORC1 dimer)	14.7978	17.4746	19.166	14.6706	12.124	12.2674	1.31684	0.397079	0.00174315	0.245159	up	no
ENSG00000125656	CLPP	8192	ENST00000245816;ENST00000596070;ENST00000646643;ENST00000596605;ENST00000594780;ENST00000596149	GO:0004175(endopeptidase activity);GO:0004176(ATP-dependent peptidase activity);GO:0004252(serine-type endopeptidase activity);GO:0005515(protein binding);GO:0005739(mitochondrion);GO:0005759(mitochondrial matrix);GO:0006508(proteolysis);GO:0006515(protein quality control for misfolded or incompletely synthesized proteins);GO:0008233(peptidase activity);GO:0008236(serine-type peptidase activity);…	NA	K01358	EC:3.4.21.92	NA	caseinolytic mitochondrial matrix peptidase proteolytic subunit [Source:HGNC Symbol;Acc:HGNC:2084]	protein_coding;retained_intron	NA	NA	9.26743	8.79171	11.5371	8.39111	4.74961	6.84627	1.48077	0.566351	0.00177401	0.24845	up	no
ENSG00000176020	AMIGO3	386724	ENST00000320431	GO:0005515(protein binding);GO:0007155(cell adhesion);GO:0007157(heterophilic cell-cell adhesion via plasma membrane cell adhesion molecules);GO:0007399(nervous system development);GO:0007420(brain development);GO:0010977(negative regulation of neuron projection development);GO:0016020(membrane);GO:0016021(integral component of membrane);GO:0044877(protein-containing complex binding);GO:0051965(p…	NA	NA	NA	NA	adhesion molecule with Ig like domain 3 [Source:HGNC Symbol;Acc:HGNC:24075]	protein_coding	NA	NA	3.49246	3.79218	4.56494	3.25688	2.45136	2.3312	1.47393	0.559669	0.00179239	0.249975	up	no
ENSG00000203485	INF2	64423	ENST00000675583;ENST00000674960;ENST00000674822;ENST00000674662;ENST00000675930;ENST00000675029;ENST00000674631;ENST00000675743;ENST00000676427;ENST00000675248;ENST00000392634;ENST00000252527;ENST00000675557;ENST00000477497;ENST00000481338;ENST00000675980;ENST00000675603;ENST00000674723;ENST00000675809;ENST00000676134;ENST00000540171;ENST00000674966;ENST00000330634;ENST00000398337;ENST00000675482…	GO:0003779(actin binding);GO:0005515(protein binding);GO:0005737(cytoplasm);GO:0016043(cellular component organization);GO:0030036(actin cytoskeleton organization);GO:0031267(small GTPase binding);GO:0048471(perinuclear region of cytoplasm);GO:0090140(regulation of mitochondrial fission);GO:0090140(regulation of mitochondrial fission)	NA	NA	NA	NA	inverted formin 2 [Source:HGNC Symbol;Acc:HGNC:23791]	nonsense_mediated_decay;retained_intron;protein_coding;processed_transcript	NA	NA	6.98567	7.10782	8.14526	6.53924	4.75686	5.8351	1.29814	0.37645	0.00182783	0.253855	up	no
ENSG00000178950	GAK	2580	ENST00000515868;ENST00000505819;ENST00000513935;ENST00000314167;ENST00000510799;ENST00000509566;ENST00000510022;ENST00000504435;ENST00000507991;ENST00000511345;ENST00000511163;ENST00000511980;ENST00000504947;ENST00000502799;ENST00000502656;ENST00000628912;ENST00000512325;ENST00000507124;ENST00000504668;ENST00000507580	GO:0000166(nucleotide binding);GO:0004672(protein kinase activity);GO:0004674(protein serine/threonine kinase activity);GO:0004712(protein serine/threonine/tyrosine kinase activity);GO:0005515(protein binding);GO:0005524(ATP binding);GO:0005737(cytoplasm);GO:0005794(Golgi apparatus);GO:0005829(cytosol);GO:0005925(focal adhesion);GO:0006468(protein phosphorylation);GO:0006898(receptor-mediated end…	NA	K08855	EC:2.7.11.1	NA	cyclin G associated kinase [Source:HGNC Symbol;Acc:HGNC:4113]	retained_intron;nonsense_mediated_decay;protein_coding;processed_transcript	DOID:0050686(organ_system_cancer);DOID:0060100(musculoskeletal_system_cancer);DOID:14566(disease_of_cellular_proliferation);DOID:162(cancer);DOID:201(connective_tissue_cancer);DOID:3347(osteosarcoma);DOID:4(disease)	R-HSA-421831(trans-Golgi Network Coat Assembly);R-HSA-421833(Vamp And trans-Golgi Network AP-1 Binding Coupled With Cargo Capture);R-HSA-421835(trans-Golgi Network Vesicle Scission);R-HSA-421836(trans-Golgi Network Derived Vesicle Uncoating);R-HSA-8868658(HSPA8-mediated ATP hydrolysis promotes vesicle uncoating);R-HSA-8868659(Clathrin recruits auxilins to the clathrin-coated vesicle);R-HSA-886866…	5.85719	6.54909	6.81132	5.48917	4.80609	5.41418	1.22332	0.290797	0.00192416	0.266125	up	no
ENSG00000182195	LDOC1	23641	ENST00000370526;ENST00000460721	GO:0001893(maternal placenta development);GO:0005515(protein binding);GO:0005634(nucleus);GO:0005654(nucleoplasm);GO:0005730(nucleolus);GO:0008285(negative regulation of cell population proliferation);GO:0060137(maternal process involved in parturition);GO:0071222(cellular response to lipopolysaccharide);GO:0071225(cellular response to muramyl dipeptide);GO:1903547(regulation of growth hormone ac…	NA	NA	NA	NA	LDOC1 regulator of NFKB signaling [Source:HGNC Symbol;Acc:HGNC:6548]	protein_coding;processed_transcript	DOID:0050686(organ_system_cancer);DOID:0060083(immune_system_cancer);DOID:1036(chronic_leukemia);DOID:1037(lymphoblastic_leukemia);DOID:1040(chronic_lymphocytic_leukemia);DOID:1240(leukemia);DOID:14566(disease_of_cellular_proliferation);DOID:162(cancer);DOID:2531(hematologic_cancer);DOID:4(disease)	NA	5.95126	6.79738	7.57485	5.35237	4.02147	5.58564	1.35857	0.442089	0.00194666	0.268125	up	no
ENSG00000288909	ENSG00000288909		ENST00000692657	NA	NA	NA	NA	NA	novel transcript	lncRNA	NA	NA	0	0	0	0.184578	0.063648	0.035713	0.00105656	-9.8864	0.00195878	0.268683	down	yes
ENSG00000060491	OGFR	11054	ENST00000290291;ENST00000450048;ENST00000370461	GO:0001558(regulation of cell growth);GO:0005515(protein binding);GO:0005575(cellular_component);GO:0005634(nucleus);GO:0005737(cytoplasm);GO:0016020(membrane);GO:0038023(signaling receptor activity);GO:0040008(regulation of growth);GO:0140625(opioid growth factor receptor activity);GO:0140625(opioid growth factor receptor activity)	NA	NA	NA	NA	opioid growth factor receptor [Source:HGNC Symbol;Acc:HGNC:15768]	protein_coding	DOID:0050686(organ_system_cancer);DOID:14566(disease_of_cellular_proliferation);DOID:162(cancer);DOID:3119(gastrointestinal_system_cancer);DOID:3571(liver_cancer);DOID:4(disease);DOID:684(hepatocellular_carcinoma);DOID:686(liver_carcinoma)	NA	11.4825	11.3797	18.1568	10.7726	9.64847	8.49216	1.4187	0.504567	0.00197369	0.269006	up	no
ENSG00000167604	NFKBID	84807	ENST00000641389;ENST00000590828;ENST00000588039;ENST00000585925;ENST00000586361;ENST00000588497;ENST00000590094;ENST00000396901	GO:0005515(protein binding);GO:0005634(nucleus);GO:0006954(inflammatory response);GO:0010468(regulation of gene expression);GO:0050852(T cell receptor signaling pathway);GO:2000321(positive regulation of T-helper 17 cell differentiation);GO:2000321(positive regulation of T-helper 17 cell differentiation)	NA	NA	NA	NA	NFKB inhibitor delta [Source:HGNC Symbol;Acc:HGNC:15671]	protein_coding;nonsense_mediated_decay;retained_intron	NA	NA	0.57916	0.67325	0.924731	0.409819	0.349952	0.380841	1.90875	0.932627	0.00198364	0.269006	up	no
ENSG00000168056	LTBP3	4054,4053	ENST00000322147;ENST00000528516;ENST00000526927;ENST00000529189;ENST00000524798;ENST00000529582;ENST00000685178;ENST00000530785;ENST00000301873;ENST00000526124;ENST00000689505;ENST00000528966;ENST00000527339;ENST00000530866;ENST00000532932;ENST00000532661;ENST00000529764;ENST00000530990;ENST00000527792;ENST00000688764;ENST00000525443;ENST00000529371	GO:0001501(skeletal system development);GO:0002062(chondrocyte differentiation);GO:0005509(calcium ion binding);GO:0005515(protein binding);GO:0005576(extracellular region);GO:0007179(transforming growth factor beta receptor signaling pathway);GO:0019838(growth factor binding);GO:0030282(bone mineralization);GO:0030502(negative regulation of bone mineralization);GO:0031012(extracellular matrix);G…	NA	NA	NA	NA	latent transforming growth factor beta binding protein 3 [Source:HGNC Symbol;Acc:HGNC:6716]	protein_coding;nonsense_mediated_decay;retained_intron;processed_transcript	NA	R-HSA-2328033(Fibrillin-1 binds latent TGF-beta);R-HSA-2395328(LTBP1, LTBP3 bind TGF-Beta)	3.50195	3.73595	5.39978	3.12533	3.29699	2.72417	1.3817	0.466441	0.00199022	0.269006	up	no
ENSG00000288851	ENSG00000288851		ENST00000689490	NA	NA	NA	NA	NA	novel transcript	lncRNA	NA	NA	18.9015	23.6582	52.5805	18.6076	16.5447	14.7572	1.90626	0.930742	0.00199342	0.269006	up	no
ENSG00000173917	HOXB2	3212	ENST00000571287;ENST00000330070;ENST00000504772	GO:0000785(chromatin);GO:0000978(RNA polymerase II cis-regulatory region sequence-specific DNA binding);GO:0000981(DNA-binding transcription factor activity, RNA polymerase II-specific);GO:0001228(DNA-binding transcription activator activity, RNA polymerase II-specific);GO:0002011(morphogenesis of an epithelial sheet);GO:0003677(DNA binding);GO:0003700(DNA-binding transcription factor activity);G…	NA	NA	NA	Homeobox	homeobox B2 [Source:HGNC Symbol;Acc:HGNC:5113]	processed_transcript;protein_coding	NA	R-HSA-5617485(HOXB2 mRNA is translated)	5.33013	5.60422	9.7513	4.7473	3.94585	4.56259	1.56051	0.642013	0.00202973	0.272802	up	no
ENSG00000141448	GATA6	2627	ENST00000269216;ENST00000581694	GO:0000122(negative regulation of transcription by RNA polymerase II);GO:0000785(chromatin);GO:0000976(transcription cis-regulatory region binding);GO:0000978(RNA polymerase II cis-regulatory region sequence-specific DNA binding);GO:0000981(DNA-binding transcription factor activity, RNA polymerase II-specific);GO:0000987(cis-regulatory region sequence-specific DNA binding);GO:0001223(transcriptio…	NA	NA	NA	zf-GATA	GATA binding protein 6 [Source:HGNC Symbol;Acc:HGNC:4174]	protein_coding	DOID:0050161(lower_respiratory_tract_disease);DOID:114(heart_disease);DOID:11612(polycystic_ovary_syndrome);DOID:1287(cardiovascular_system_disease);DOID:14566(disease_of_cellular_proliferation);DOID:1579(respiratory_system_disease);DOID:162(cancer);DOID:1682(congenital_heart_disease);DOID:225(syndrome);DOID:3082(interstitial_lung_disease);DOID:3770(pulmonary_fibrosis);DOID:4(disease);DOID:7(dise…	R-HSA-5683879(SFTPA genes produce SFTPA proteins);R-HSA-5683888(LMCD1 binds GATA6, sequestering it);R-HSA-5685296(GATA6 binds SFTPA genes);R-HSA-996755(ZFPM proteins bind GATA proteins)	2.21514	2.20075	3.22384	1.73798	1.72536	1.73841	1.46869	0.554526	0.00203838	0.272865	up	no
ENSG00000189143	CLDN4	1364	ENST00000431918;ENST00000340958;ENST00000435050	GO:0004888(transmembrane signaling receptor activity);GO:0005198(structural molecule activity);GO:0005254(chloride channel activity);GO:0005515(protein binding);GO:0005886(plasma membrane);GO:0005887(integral component of plasma membrane);GO:0005911(cell-cell junction);GO:0005923(bicellular tight junction);GO:0006811(ion transport);GO:0006821(chloride transport);GO:0007155(cell adhesion);GO:00075…	04514(Cell adhesion molecules);04530(Tight junction);04670(Leukocyte transendothelial migration);05130(Pathogenic Escherichia coli infection);05160(Hepatitis C);05160(Hepatitis C)	NA	NA	NA	claudin 4 [Source:HGNC Symbol;Acc:HGNC:2046]	protein_coding	DOID:0014667(disease_of_metabolism);DOID:0050032(mineral_metabolism_disease);DOID:0050161(lower_respiratory_tract_disease);DOID:0050687(cell_type_cancer);DOID:0060158(acquired_metabolic_disease);DOID:10575(calcium_metabolism_disease);DOID:11162(respiratory_failure);DOID:11396(pulmonary_edema);DOID:12678(hypercalcemia);DOID:14566(disease_of_cellular_proliferation);DOID:154(mixed_cell_type_cancer);…	R-HSA-420019(Claudins create paired strands through homophilic and heterophilic cis and trans interactions)	7.37463	7.1948	7.3455	6.62922	5.03249	4.9558	1.31879	0.39921	0.0020699	0.275976	up	no
ENSG00000100206	DMC1	11144,283987	ENST00000415483;ENST00000216024;ENST00000478820;ENST00000464842;ENST00000439567	GO:0000150(DNA strand exchange activity);GO:0000166(nucleotide binding);GO:0000730(DNA recombinase assembly);GO:0000781(chromosome, telomeric region);GO:0000794(condensed nuclear chromosome);GO:0001541(ovarian follicle development);GO:0001556(oocyte maturation);GO:0003677(DNA binding);GO:0003690(double-stranded DNA binding);GO:0003697(single-stranded DNA binding);GO:0005515(protein binding);GO:00…	NA	NA	NA	NA	DNA meiotic recombinase 1 [Source:HGNC Symbol;Acc:HGNC:2927]	protein_coding;retained_intron;processed_transcript	DOID:0050177(monogenic_disease);DOID:0050736(autosomal_dominant_disease);DOID:0050739(autosomal_genetic_disease);DOID:1100(ovarian_disease);DOID:15(reproductive_system_disease);DOID:229(female_reproductive_system_disease);DOID:4(disease);DOID:5426(premature_ovarian_failure);DOID:5683(hereditary_breast_ovarian_cancer);DOID:630(genetic_disease);DOID:7(disease_of_anatomical_entity)	R-HSA-912458(Formation of meiotic heteroduplex);R-HSA-912496(Formation of meiotic holliday junction);R-HSA-912503(Formation of meiotic single-stranded DNA invasion complex)	0.41539	0.220259	0.389829	0.119323	0.123587	0.139542	2.68133	1.42295	0.00207881	0.276059	up	yes
ENSG00000197070	ARRDC1	92714	ENST00000495220;ENST00000371421;ENST00000491911;ENST00000475658;ENST00000466367;ENST00000461627;ENST00000497877;ENST00000419386;ENST00000431925;ENST00000483563;ENST00000468983	GO:0005515(protein binding);GO:0005737(cytoplasm);GO:0005886(plasma membrane);GO:0006511(ubiquitin-dependent protein catabolic process);GO:0006858(extracellular transport);GO:0015031(protein transport);GO:0016020(membrane);GO:0016567(protein ubiquitination);GO:0031410(cytoplasmic vesicle);GO:0031625(ubiquitin protein ligase binding);GO:0042802(identical protein binding);GO:0045746(negative regula…	NA	NA	NA	NA	arrestin domain containing 1 [Source:HGNC Symbol;Acc:HGNC:28633]	processed_transcript;protein_coding;nonsense_mediated_decay	NA	NA	4.77384	6.21586	7.53081	4.91181	4.15882	3.98713	1.41835	0.504217	0.00209717	0.277392	up	no
ENSG00000166166	TRMT61A	115708	ENST00000389749	GO:0001510(RNA methylation);GO:0005515(protein binding);GO:0005634(nucleus);GO:0005654(nucleoplasm);GO:0008033(tRNA processing);GO:0008168(methyltransferase activity);GO:0016429(tRNA (adenine-N1-)-methyltransferase activity);GO:0016740(transferase activity);GO:0030488(tRNA methylation);GO:0031515(tRNA (m1A) methyltransferase complex);GO:0032259(methylation);GO:0061953(mRNA (adenine-N1-)-methyltra…	NA	K07442	EC:2.1.1.219;EC:2.1.1.220	NA	tRNA methyltransferase 61A [Source:HGNC Symbol;Acc:HGNC:23790]	protein_coding	NA	R-HSA-6783492(TRMT6:TRMT61A methylate adenosine yielding 1-methyladenosine at nucleotide 58 of tRNA(Met))	4.5098	5.15957	5.0775	3.96473	2.65733	3.74787	1.42208	0.508001	0.00210834	0.277768	up	no
ENSG00000079432	CIC	23152	ENST00000573349;ENST00000684265;ENST00000681038;ENST00000575354;ENST00000575287;ENST00000575839;ENST00000571033;ENST00000160740;ENST00000576505;ENST00000572681	GO:0000122(negative regulation of transcription by RNA polymerase II);GO:0000785(chromatin);GO:0000977(RNA polymerase II transcription regulatory region sequence-specific DNA binding);GO:0000981(DNA-binding transcription factor activity, RNA polymerase II-specific);GO:0003677(DNA binding);GO:0003682(chromatin binding);GO:0005515(protein binding);GO:0005634(nucleus);GO:0005654(nucleoplasm);GO:0006…	05017(Spinocerebellar ataxia);05017(Spinocerebellar ataxia)	NA	NA	HMG	capicua transcriptional repressor [Source:HGNC Symbol;Acc:HGNC:14214]	protein_coding;processed_transcript;nonsense_mediated_decay;retained_intron	DOID:0050687(cell_type_cancer);DOID:14566(disease_of_cellular_proliferation);DOID:162(cancer);DOID:171(neuroectodermal_tumor);DOID:2994(germ_cell_cancer);DOID:3095(germ_cell_and_embryonal_cancer);DOID:4(disease)	NA	6.70247	8.28898	9.8896	6.81254	5.73674	6.29712	1.3202	0.400758	0.00215528	0.281335	up	no
ENSG00000280407	ENSG00000280407		ENST00000624920	NA	NA	NA	NA	NA	TEC	TEC	NA	NA	1.23303	1.13755	1.49458	0.867214	0.717783	0.777272	1.6362	0.710353	0.00216456	0.281335	up	no
ENSG00000174276	ZNHIT2	741	ENST00000310597	GO:0005515(protein binding);GO:0046872(metal ion binding)	NA	NA	NA	NA	zinc finger HIT-type containing 2 [Source:HGNC Symbol;Acc:HGNC:1177]	protein_coding	NA	NA	0.567134	0.697277	1.82253	0.47348	0.234392	0.260286	3.18846	1.67286	0.0021658	0.281335	up	yes
ENSG00000114125	RNF7	9616	ENST00000477393;ENST00000480908;ENST00000498828;ENST00000273480;ENST00000477012;ENST00000393000	GO:0005507(copper ion binding);GO:0005515(protein binding);GO:0005634(nucleus);GO:0005654(nucleoplasm);GO:0005680(anaphase-promoting complex);GO:0005737(cytoplasm);GO:0005829(cytosol);GO:0006511(ubiquitin-dependent protein catabolic process);GO:0008270(zinc ion binding);GO:0016567(protein ubiquitination);GO:0019788(NEDD8 transferase activity);GO:0031145(anaphase-promoting complex-dependent catabo…	04120(Ubiquitin mediated proteolysis);05170(Human immunodeficiency virus 1 infection);05170(Human immunodeficiency virus 1 infection)	K10611	EC:2.3.2.32	NA	ring finger protein 7 [Source:HGNC Symbol;Acc:HGNC:10070]	nonsense_mediated_decay;protein_coding;retained_intron	DOID:14566(disease_of_cellular_proliferation);DOID:162(cancer);DOID:4(disease)	R-HSA-8952039(NEDD8:AcM-UBE2F binds CRL5 E3 ubiquitin ligase complex);R-HSA-8952044(AcM-UBE2F transfers NEDD8 to CRL5 E3 ubiquitin ligase complex);R-HSA-8955241(CAND1 binds cytosolic CRL E3 ubiquitin ligases);R-HSA-8955289(COMMDs displace CAND1 from cytosolic CRL E3 ubiquitin ligase complexes);R-HSA-8956040(COP9 signalosome deneddylates cytosolic CRL E3 ubiquitin ligase complexes);R-HSA-9705729(S…	8.3329	8.24032	7.89134	9.66223	9.6766	10.1456	0.829746	-0.269258	0.00217105	0.281335	down	no
ENSG00000124104	SNX21	90203	ENST00000491381;ENST00000372542;ENST00000344780;ENST00000472219;ENST00000342644;ENST00000614929;ENST00000372547;ENST00000486336	GO:0005515(protein binding);GO:0005546(phosphatidylinositol-4,5-bisphosphate binding);GO:0005768(endosome);GO:0008289(lipid binding);GO:0010008(endosome membrane);GO:0015031(protein transport);GO:0016020(membrane);GO:0030659(cytoplasmic vesicle membrane);GO:0031410(cytoplasmic vesicle);GO:0031901(early endosome membrane);GO:0032266(phosphatidylinositol-3-phosphate binding);GO:0035091(phosphatidyl…	NA	NA	NA	NA	sorting nexin family member 21 [Source:HGNC Symbol;Acc:HGNC:16154]	protein_coding;processed_transcript;retained_intron	NA	NA	2.31796	2.56117	2.87802	1.86527	2.01606	1.85815	1.35154	0.434608	0.00217762	0.281335	up	no
ENSG00000176108	CHMP6	79643	ENST00000325167;ENST00000572525;ENST00000572778;ENST00000571457	GO:0000421(autophagosome membrane);GO:0000776(kinetochore);GO:0000815(ESCRT III complex);GO:0001778(plasma membrane repair);GO:0005515(protein binding);GO:0005643(nuclear pore);GO:0005765(lysosomal membrane);GO:0005768(endosome);GO:0005771(multivesicular body);GO:0005828(kinetochore microtubule);GO:0005829(cytosol);GO:0005886(plasma membrane);GO:0006900(vesicle budding from membrane);GO:0006914(a…	04144(Endocytosis);04217(Necroptosis);04217(Necroptosis)	NA	NA	NA	charged multivesicular body protein 6 [Source:HGNC Symbol;Acc:HGNC:25675]	protein_coding	NA	R-HSA-3159227(HIV Virion Budding);R-HSA-3159232(Recruitment Of HIV Virion Budding Machinery);R-HSA-5682388(Autophagosome maturation);R-HSA-917693(ESCRT Disassembly);R-HSA-917700(MVB Vesicle Formation);R-HSA-9610942(HCMV Formation of Final Envelopment Complex);R-HSA-9610954(HCMV Final Envelopment);R-HSA-9631065(Substrate translocates into late endosomal lumen);R-HSA-9647619(GSDMD forms ring‐shaped…	16.5839	17.6008	17.4011	15.1022	8.5886	12.3365	1.43186	0.517886	0.0022238	0.286191	up	no
ENSG00000267064	UXT-AS1	100133957	ENST00000670339;ENST00000591832;ENST00000590504;ENST00000664698	NA	NA	NA	NA	NA	UXT antisense RNA 1 [Source:HGNC Symbol;Acc:HGNC:49239]	lncRNA	NA	NA	0.166432	0.188827	0.0893888	0.0652077	0.0510242	0.0350399	2.9394	1.55552	0.00232347	0.297747	up	yes
ENSG00000145536	ADAMTS16	170690	ENST00000274181;ENST00000511368;ENST00000433402;ENST00000513709	GO:0001658(branching involved in ureteric bud morphogenesis);GO:0003073(regulation of systemic arterial blood pressure);GO:0004222(metalloendopeptidase activity);GO:0005576(extracellular region);GO:0006508(proteolysis);GO:0008233(peptidase activity);GO:0008237(metallopeptidase activity);GO:0016787(hydrolase activity);GO:0030198(extracellular matrix organization);GO:0031012(extracellular matrix);G…	NA	NA	NA	NA	ADAM metallopeptidase with thrombospondin type 1 motif 16 [Source:HGNC Symbol;Acc:HGNC:17108]	protein_coding;retained_intron;processed_transcript	NA	R-HSA-1592310(Aggrecan degradation by ADAMTSs);R-HSA-5173005(B3GALTL transfers glucose to O-fucosyl-proteins);R-HSA-5173192(POFUT2 transfers fucose to TSR domain-containing proteins);R-HSA-6785565(Defective B3GALTL does not transfer glucose to O-fucosyl-proteins)	1.78607	1.61165	1.90233	1.3331	1.39003	1.20378	1.34968	0.432615	0.00233738	0.297747	up	no
ENSG00000167700	MFSD3	113655	ENST00000528047;ENST00000301327;ENST00000534427;ENST00000526749	GO:0005515(protein binding);GO:0015295(solute:proton symporter activity);GO:0016020(membrane);GO:0016021(integral component of membrane);GO:0022857(transmembrane transporter activity);GO:0055085(transmembrane transport);GO:1902600(proton transmembrane transport);GO:1902600(proton transmembrane transport)	NA	NA	NA	NA	major facilitator superfamily domain containing 3 [Source:HGNC Symbol;Acc:HGNC:25157]	retained_intron;protein_coding	NA	NA	4.476	4.10939	10.1928	3.88824	3.22644	3.20331	1.81995	0.863896	0.00234038	0.297747	up	no
ENSG00000004799	PDK4	5166	ENST00000005178;ENST00000473301;ENST00000498190;ENST00000468445;ENST00000473796	GO:0000166(nucleotide binding);GO:0004672(protein kinase activity);GO:0004740(pyruvate dehydrogenase (acetyl-transferring) kinase activity);GO:0005515(protein binding);GO:0005524(ATP binding);GO:0005739(mitochondrion);GO:0005759(mitochondrial matrix);GO:0005975(carbohydrate metabolic process);GO:0006006(glucose metabolic process);GO:0006468(protein phosphorylation);GO:0006885(regulation of pH);GO…	NA	K00898	EC:2.7.11.2	NA	pyruvate dehydrogenase kinase 4 [Source:HGNC Symbol;Acc:HGNC:8812]	protein_coding;retained_intron	NA	R-HSA-203946(PDK isoforms phosphorylate lipo-PDH)	0.736231	0.832983	1.22113	0.520611	0.573515	0.572048	1.6747	0.743907	0.0023729	0.297863	up	no
ENSG00000161016	RPL8	6132	ENST00000526668;ENST00000533397;ENST00000262584;ENST00000529920;ENST00000532702;ENST00000528957;ENST00000529163;ENST00000525232;ENST00000394920;ENST00000534781;ENST00000527914	GO:0002181(cytoplasmic translation);GO:0003723(RNA binding);GO:0003735(structural constituent of ribosome);GO:0005515(protein binding);GO:0005737(cytoplasm);GO:0005829(cytosol);GO:0005840(ribosome);GO:0005925(focal adhesion);GO:0006412(translation);GO:0014069(postsynaptic density);GO:0015934(large ribosomal subunit);GO:0016020(membrane);GO:0019843(rRNA binding);GO:0022625(cytosolic large ribosoma…	03010(Ribosome);05171(Coronavirus disease - COVID-19);05171(Coronavirus disease - COVID-19)	NA	NA	NA	ribosomal protein L8 [Source:HGNC Symbol;Acc:HGNC:10368]	retained_intron;protein_coding;nonsense_mediated_decay;processed_transcript	NA	R-HSA-141671(Polypeptide release from the eRF3-GDP:eRF1:mRNA:80S Ribosome complex);R-HSA-141673(GTP Hydrolysis by eRF3 bound to the eRF1:mRNA:polypeptide:80S Ribosome complex);R-HSA-141691(GTP bound eRF3:eRF1 complex binds the peptidyl tRNA:mRNA:80S Ribosome complex);R-HSA-156826(Dissociation of L13a from the 60s ribosomal subunit);R-HSA-156907(Aminoacyl-tRNA binds to the ribosome at the A-site);…	482.949	501.747	512.36	467.535	348.604	376.11	1.25566	0.328444	0.002374	0.297863	up	no
ENSG00000261093	ENSG00000261093		ENST00000562166	NA	NA	NA	NA	NA	novel transcript, antisense to PDPK1	lncRNA	NA	NA	0.013414	0.023887	0.007303	0.041102	0.01808	2.36223	0.0184207	-5.76253	0.00239102	0.297863	down	yes
ENSG00000114019	AMOTL2	51421	ENST00000511759;ENST00000422605;ENST00000514516;ENST00000515172;ENST00000249883;ENST00000506326;ENST00000502491;ENST00000505596;ENST00000504234;ENST00000506107;ENST00000512955;ENST00000510560	GO:0001525(angiogenesis);GO:0003365(establishment of cell polarity involved in ameboidal cell migration);GO:0005515(protein binding);GO:0005737(cytoplasm);GO:0005768(endosome);GO:0005829(cytosol);GO:0005886(plasma membrane);GO:0005923(bicellular tight junction);GO:0016055(Wnt signaling pathway);GO:0030036(actin cytoskeleton organization);GO:0030334(regulation of cell migration);GO:0031410(cytopla…	04530(Tight junction);04530(Tight junction)	NA	NA	NA	angiomotin like 2 [Source:HGNC Symbol;Acc:HGNC:17812]	processed_transcript;protein_coding;retained_intron	NA	R-HSA-2028583(Phosphorylation of YAP by LATS2);R-HSA-2028661(Phosphorylation of WWTR1 (TAZ) by LATS2);R-HSA-2028724(AMOT proteins bind YAP1);R-HSA-2028735(AMOT proteins bind WWTR1 (TAZ))	34.1298	35.8332	33.899	27.235	27.8969	32.0364	1.19151	0.252791	0.00239552	0.297863	up	no
ENSG00000160285	LSS	4047,64327	ENST00000464357;ENST00000474319;ENST00000457828;ENST00000472272;ENST00000450351;ENST00000522411;ENST00000397728;ENST00000356396;ENST00000419093;ENST00000484808;ENST00000491729	GO:0000250(lanosterol synthase activity);GO:0005515(protein binding);GO:0005783(endoplasmic reticulum);GO:0005789(endoplasmic reticulum membrane);GO:0005811(lipid droplet);GO:0006629(lipid metabolic process);GO:0006694(steroid biosynthetic process);GO:0006695(cholesterol biosynthetic process);GO:0016020(membrane);GO:0016104(triterpenoid biosynthetic process);GO:0016853(isomerase activity);GO:0016…	00100(Steroid biosynthesis);01100(Metabolic pathways);01100(Metabolic pathways)	K01852	EC:5.4.99.7	NA	lanosterol synthase [Source:HGNC Symbol;Acc:HGNC:6708]	processed_transcript;retained_intron;protein_coding	DOID:4(disease)	R-HSA-1655828(Expression of Lanosterol Synthase (LSS));R-HSA-191366(Squalene 2,3-epoxide cyclizes, forming lanosterol)	12.2383	13.0991	12.9801	13.9816	15.1013	15.8563	0.85265	-0.229974	0.00240489	0.297863	down	no
ENSG00000141867	BRD4	23476	ENST00000679869;ENST00000594841;ENST00000678800;ENST00000601941;ENST00000601071;ENST00000371835;ENST00000594842;ENST00000602230;ENST00000595926;ENST00000597315;ENST00000594066;ENST00000360016	GO:0000083(regulation of transcription involved in G1/S transition of mitotic cell cycle);GO:0000785(chromatin);GO:0000794(condensed nuclear chromosome);GO:0002039(p53 binding);GO:0003682(chromatin binding);GO:0003712(transcription coregulator activity);GO:0003713(transcription coactivator activity);GO:0005515(protein binding);GO:0005634(nucleus);GO:0005654(nucleoplasm);GO:0005694(chromosome);GO:…	NA	NA	NA	NA	bromodomain containing 4 [Source:HGNC Symbol;Acc:HGNC:13575]	protein_coding;processed_transcript;retained_intron;nonsense_mediated_decay	DOID:14566(disease_of_cellular_proliferation);DOID:162(cancer);DOID:4(disease)	R-HSA-9680408(BRD4 binds fedratinib)	9.83599	10.8304	11.3077	8.99081	8.39478	9.3907	1.19412	0.255945	0.00241215	0.297863	up	no
ENSG00000171813	PWWP2B	170394	ENST00000631148;ENST00000305233	GO:0005515(protein binding);GO:0005634(nucleus);GO:0005654(nucleoplasm);GO:0032968(positive regulation of transcription elongation by RNA polymerase II);GO:0035067(negative regulation of histone acetylation);GO:0120161(regulation of cold-induced thermogenesis);GO:0120325(NuRD complex binding);GO:1901675(negative regulation of histone H3-K27 acetylation);GO:2000616(negative regulation of histone H…	NA	NA	NA	NA	PWWP domain containing 2B [Source:HGNC Symbol;Acc:HGNC:25150]	protein_coding	NA	NA	0.834748	0.874636	2.32713	0.721208	0.338732	0.613466	2.41216	1.27032	0.0024219	0.297863	up	yes
ENSG00000133935	ERG28	11161	ENST00000256319	GO:0003674(molecular_function);GO:0005515(protein binding);GO:0005783(endoplasmic reticulum);GO:0005789(endoplasmic reticulum membrane);GO:0006629(lipid metabolic process);GO:0006694(steroid biosynthetic process);GO:0008150(biological_process);GO:0008202(steroid metabolic process);GO:0016020(membrane);GO:0016021(integral component of membrane);GO:0016126(sterol biosynthetic process);GO:0030133(tr…	NA	NA	NA	NA	ergosterol biosynthesis 28 homolog [Source:HGNC Symbol;Acc:HGNC:1187]	protein_coding	NA	NA	15.093	14.3554	12.5641	20.3163	15.531	18.5798	0.771906	-0.373504	0.00242908	0.297863	down	no
ENSG00000134324	LPIN1	23175	ENST00000487346;ENST00000396098;ENST00000396099;ENST00000404113;ENST00000674199;ENST00000423495;ENST00000256720;ENST00000487576;ENST00000464953;ENST00000475286;ENST00000441684;ENST00000460096;ENST00000475922	GO:0003713(transcription coactivator activity);GO:0005515(protein binding);GO:0005634(nucleus);GO:0005635(nuclear envelope);GO:0005654(nucleoplasm);GO:0005737(cytoplasm);GO:0005741(mitochondrial outer membrane);GO:0005783(endoplasmic reticulum);GO:0005789(endoplasmic reticulum membrane);GO:0005829(cytosol);GO:0006357(regulation of transcription by RNA polymerase II);GO:0006629(lipid metabolic pro…	00561(Glycerolipid metabolism);00564(Glycerophospholipid metabolism);01100(Metabolic pathways);04150(mTOR signaling pathway);04150(mTOR signaling pathway)	K15728	EC:3.1.3.4	NA	lipin 1 [Source:HGNC Symbol;Acc:HGNC:13345]	retained_intron;protein_coding;nonsense_mediated_decay;processed_transcript	DOID:0014667(disease_of_metabolism);DOID:0050013(carbohydrate_metabolism_disease);DOID:0060158(acquired_metabolic_disease);DOID:0080000(muscular_disease);DOID:11612(polycystic_ovary_syndrome);DOID:16(integumentary_system_disease);DOID:17(musculoskeletal_system_disease);DOID:225(syndrome);DOID:37(skin_disease);DOID:4194(glucose_metabolism_disease);DOID:423(myopathy);DOID:4(disease);DOID:66(muscle_…	R-HSA-1483203(PA is dephosphorylated to DAG by LPIN);R-HSA-4419948(CTDNEP1:CNEP1R1 dephosphorylates LPIN);R-HSA-5195402(CDK1 phosphorylates LPIN);R-HSA-5221130(LPIN catalyzes conversion of phosphatidic acid to diacylglycerol);R-HSA-75899(1,2-diacyl-glycerol 3-phosphate + H2O => 1,2-diacyl-glycerol + orthophosphate)	6.92812	7.73016	7.68506	8.35781	8.80735	9.0704	0.851643	-0.231679	0.00242927	0.297863	down	no
ENSG00000162782	TDRD5	163589	ENST00000444136	GO:0005737(cytoplasm);GO:0007281(germ cell development);GO:0007283(spermatogenesis);GO:0007286(spermatid development);GO:0030154(cell differentiation);GO:0030719(P granule organization);GO:0033391(chromatoid body);GO:0034587(piRNA metabolic process);GO:0043046(DNA methylation involved in gamete generation);GO:0043186(P granule);GO:0071546(pi-body)	NA	NA	NA	NA	tudor domain containing 5 [Source:HGNC Symbol;Acc:HGNC:20614]	protein_coding	NA	NA	0.0322363	0.0369675	0.0227383	0	0	0	306.473	8.25962	0.00243066	0.297863	up	yes
ENSG00000196781	TLE1	7088	ENST00000376499;ENST00000674113;ENST00000418319;ENST00000491534;ENST00000376484;ENST00000464999;ENST00000376463	GO:0003714(transcription corepressor activity);GO:0005515(protein binding);GO:0005634(nucleus);GO:0005654(nucleoplasm);GO:0005667(transcription regulator complex);GO:0005829(cytosol);GO:0006355(regulation of DNA-templated transcription);GO:0007165(signal transduction);GO:0009887(animal organ morphogenesis);GO:0010628(positive regulation of gene expression);GO:0016055(Wnt signaling pathway);GO:003…	NA	NA	NA	NA	TLE family member 1, transcriptional corepressor [Source:HGNC Symbol;Acc:HGNC:11837]	protein_coding;nonsense_mediated_decay	DOID:0050686(organ_system_cancer);DOID:0050687(cell_type_cancer);DOID:0060100(musculoskeletal_system_cancer);DOID:1115(sarcoma);DOID:14566(disease_of_cellular_proliferation);DOID:162(cancer);DOID:201(connective_tissue_cancer);DOID:2706(synovium_cancer);DOID:4(disease);DOID:5485(synovial_sarcoma)	R-HSA-1912359(HES1 binds TLE);R-HSA-3299569(Beta-catenin displaces TLE:HDAC1 from TCF/LEF);R-HSA-3322429(XIAP monoubiquinates TLE);R-HSA-3322431(XIAP binds TLE);R-HSA-3322434(XIAP dissociates from ub-TLE);R-HSA-3361751(beta-catenin is replaced by repression complexes at the promoter);R-HSA-4641229(TLE oligomerizes);R-HSA-4641231(TLE recruits HDAC1 to WNT promoters);R-HSA-4649028(TLE forms non-fun…	13.4826	14.5872	15.1581	12.0057	10.1413	12.6555	1.24209	0.312774	0.00245835	0.300153	up	no
ENSG00000243678	NME2	4831	ENST00000514264;ENST00000503064;ENST00000512737;ENST00000393183;ENST00000570801;ENST00000485076;ENST00000393190;ENST00000573262;ENST00000513177	GO:0000166(nucleotide binding);GO:0001726(ruffle);GO:0003677(DNA binding);GO:0003713(transcription coactivator activity);GO:0004550(nucleoside diphosphate kinase activity);GO:0004673(protein histidine kinase activity);GO:0005515(protein binding);GO:0005524(ATP binding);GO:0005576(extracellular region);GO:0005634(nucleus);GO:0005737(cytoplasm);GO:0005829(cytosol);GO:0006165(nucleoside diphosphate …	00230(Purine metabolism);00240(Pyrimidine metabolism);00983(Drug metabolism - other enzymes);01100(Metabolic pathways);01240(Biosynthesis of cofactors);01240(Biosynthesis of cofactors)	K00940	EC:2.7.4.6	Others	NME/NM23 nucleoside diphosphate kinase 2 [Source:HGNC Symbol;Acc:HGNC:7850]	protein_coding;retained_intron	NA	R-HSA-482619((d)NDP + ATP <=> (d)NTP + ADP (NME1,2,3));R-HSA-482621((d)NTP + ADP <=> (d)NDP + ATP (NME1,2,3));R-HSA-6798748(Exocytosis of secretory granule lumen proteins);R-HSA-6800434(Exocytosis of ficolin-rich granule lumen proteins);R-HSA-9748969(NME1:2 hexamer phosphorylates 6TdGDP to 6TdGTP);R-HSA-9748999(NME1:2 hexamer phosphorylates 6TGDP to 6TGTP);R-HSA-9755013(NME1,2 hexamers phosphoryl…	60.8509	65.8596	71.0219	60.228	40.9447	49.7415	1.31023	0.389821	0.00248887	0.300231	up	no
ENSG00000172893	DHCR7	1717	ENST00000683714;ENST00000683874;ENST00000407721;ENST00000684396;ENST00000526780;ENST00000355527;ENST00000525346;ENST00000531364;ENST00000682708;ENST00000534701;ENST00000683287;ENST00000533800;ENST00000682880;ENST00000525137;ENST00000527316;ENST00000690257	GO:0005515(protein binding);GO:0005640(nuclear outer membrane);GO:0005783(endoplasmic reticulum);GO:0005789(endoplasmic reticulum membrane);GO:0006629(lipid metabolic process);GO:0006694(steroid biosynthetic process);GO:0006695(cholesterol biosynthetic process);GO:0008202(steroid metabolic process);GO:0008203(cholesterol metabolic process);GO:0009918(sterol delta7 reductase activity);GO:0016020(m…	00100(Steroid biosynthesis);01100(Metabolic pathways);01100(Metabolic pathways)	K00213	EC:1.3.1.21	NA	7-dehydrocholesterol reductase [Source:HGNC Symbol;Acc:HGNC:2860]	protein_coding;retained_intron	DOID:0014667(disease_of_metabolism);DOID:14692(Smith_Lemli_Opitz_syndrome);DOID:225(syndrome);DOID:3146(lipid_metabolism_disorder);DOID:4(disease);DOID:655(inherited_metabolic_disorder)	R-HSA-1655827(Expression of 7-Dehydrocholesterol Reductase (DHCR7));R-HSA-196402(Cholesta-5,7,24-trien-3beta-ol is reduced to desmosterol);R-HSA-6807055(DHCR7 reduces 7-dehydroCHOL to CHOL)	14.2375	15.0752	15.2805	17.9861	16.2851	18.1866	0.850077	-0.234335	0.00249034	0.300231	down	no
ENSG00000188100	FAM25A	643161,100132929,100133093	ENST00000343959	NA	NA	NA	NA	NA	family with sequence similarity 25 member A [Source:HGNC Symbol;Acc:HGNC:23436]	protein_coding	NA	NA	0	0	0	0.811358	0.71273	0	0.000196839	-12.3107	0.00249328	0.300231	down	yes
ENSG00000146731	CCT6A	908	ENST00000492618;ENST00000275603;ENST00000482776;ENST00000466572;ENST00000335503;ENST00000462133;ENST00000494736;ENST00000466479;ENST00000493855	GO:0000166(nucleotide binding);GO:0003723(RNA binding);GO:0005515(protein binding);GO:0005524(ATP binding);GO:0005737(cytoplasm);GO:0005829(cytosol);GO:0005832(chaperonin-containing T-complex);GO:0005874(microtubule);GO:0006457(protein folding);GO:0016887(ATP hydrolysis activity);GO:0032212(positive regulation of telomere maintenance via telomerase);GO:0044183(protein folding chaperone);GO:005082…	NA	NA	NA	NA	chaperonin containing TCP1 subunit 6A [Source:HGNC Symbol;Acc:HGNC:1620]	retained_intron;protein_coding;processed_transcript	DOID:0050687(cell_type_cancer);DOID:14566(disease_of_cellular_proliferation);DOID:162(cancer);DOID:1749(squamous_cell_carcinoma);DOID:305(carcinoma);DOID:4(disease)	R-HSA-389954(Hydrolysis of ATP and release of tubulin folding intermediate from CCT/TriC);R-HSA-389961(ADP is exchanged for ATP in the (ADP:CCT/TriC):tubulin complex);R-HSA-389970(Actin/tubulin:prefoldin complex associates with CCT/TriC);R-HSA-390453(Hydrolysis of ATP and release of folded actin from CCT/TriC);R-HSA-390459(Exchange of ADP for ATP in CCT/TriC:actin complex);R-HSA-390470(Associatio…	69.6458	66.4249	68.2925	56.4745	54.5949	62.7424	1.17577	0.233609	0.00249502	0.300231	up	no
ENSG00000175920	DOK7	285489	ENST00000340083;ENST00000515886;ENST00000513995;ENST00000511267;ENST00000643608	GO:0005515(protein binding);GO:0005654(nucleoplasm);GO:0005739(mitochondrion);GO:0005886(plasma membrane);GO:0007528(neuromuscular junction development);GO:0008289(lipid binding);GO:0016020(membrane);GO:0019901(protein kinase binding);GO:0030054(cell junction);GO:0045202(synapse);GO:0061098(positive regulation of protein tyrosine kinase activity);GO:0061098(positive regulation of protein tyrosine…	NA	NA	NA	NA	docking protein 7 [Source:HGNC Symbol;Acc:HGNC:26594]	protein_coding;retained_intron	NA	NA	2.2048	2.39704	3.17814	1.72222	1.40477	2.06421	1.49869	0.5837	0.00252614	0.302883	up	no
ENSG00000179832	MROH1	727957	ENST00000532255;ENST00000326134;ENST00000544576;ENST00000527552;ENST00000525287;ENST00000528664;ENST00000423230;ENST00000527071;ENST00000534508;ENST00000534366;ENST00000528919	GO:0005515(protein binding);GO:0005737(cytoplasm);GO:0005737(cytoplasm)	NA	NA	NA	NA	maestro heat like repeat family member 1 [Source:HGNC Symbol;Acc:HGNC:26958]	retained_intron;protein_coding;processed_transcript	NA	NA	3.62348	4.39912	4.09992	3.39696	3.18943	3.19072	1.23989	0.310211	0.00253891	0.303323	up	no
ENSG00000167674	HDGFL2	84717	ENST00000615225;ENST00000616600;ENST00000589486;ENST00000592691;ENST00000614903;ENST00000621835;ENST00000592417	GO:0003690(double-stranded DNA binding);GO:0003712(transcription coregulator activity);GO:0005515(protein binding);GO:0005634(nucleus);GO:0005737(cytoplasm);GO:0006281(DNA repair);GO:0006310(DNA recombination);GO:0006357(regulation of transcription by RNA polymerase II);GO:0006974(cellular response to DNA damage stimulus);GO:0007517(muscle organ development);GO:0030307(positive regulation of cell…	NA	NA	NA	NA	HDGF like 2 [Source:HGNC Symbol;Acc:HGNC:14680]	nonsense_mediated_decay;protein_coding	NA	NA	13.5282	12.8462	16.3769	11.6062	9.00157	11.9752	1.31208	0.391853	0.0025742	0.30459	up	no
ENSG00000091947	TMEM101	84336	ENST00000206380;ENST00000587529;ENST00000590905;ENST00000586174;ENST00000589334;ENST00000585950;ENST00000591162	GO:0005515(protein binding);GO:0005575(cellular_component);GO:0016020(membrane);GO:0016021(integral component of membrane);GO:0043123(positive regulation of I-kappaB kinase/NF-kappaB signaling);GO:0043123(positive regulation of I-kappaB kinase/NF-kappaB signaling)	NA	NA	NA	NA	transmembrane protein 101 [Source:HGNC Symbol;Acc:HGNC:28653]	protein_coding;processed_transcript	NA	NA	5.87284	5.78663	5.08759	7.08297	6.78114	7.17184	0.796115	-0.32895	0.0025768	0.30459	down	no
ENSG00000088038	CNOT3	4849	ENST00000617930;ENST00000358389;ENST00000644245;ENST00000618939;ENST00000440571;ENST00000613073;ENST00000496327;ENST00000642159;ENST00000221232;ENST00000471126;ENST00000457463;ENST00000644707	GO:0000289(nuclear-transcribed mRNA poly(A) tail shortening);GO:0000932(P-body);GO:0001829(trophectodermal cell differentiation);GO:0005515(protein binding);GO:0005634(nucleus);GO:0005737(cytoplasm);GO:0005829(cytosol);GO:0006355(regulation of DNA-templated transcription);GO:0006417(regulation of translation);GO:0030014(CCR4-NOT complex);GO:0030015(CCR4-NOT core complex);GO:0031047(gene silencing…	03018(RNA degradation);03018(RNA degradation)	NA	NA	NA	CCR4-NOT transcription complex subunit 3 [Source:HGNC Symbol;Acc:HGNC:7879]	protein_coding;retained_intron;nonsense_mediated_decay	NA	R-HSA-429955(CCR4-NOT complex deadenylates mRNA);R-HSA-6798044(BTG2 binds CCR4-NOT complex)	16.0296	16.604	17.949	14.2619	15.0194	13.2441	1.18947	0.250314	0.00257694	0.30459	up	no
ENSG00000060069	CTDP1	9150	ENST00000591598;ENST00000299543;ENST00000613122;ENST00000590599;ENST00000075430;ENST00000585951	GO:0000922(spindle pole);GO:0001096(TFIIF-class transcription factor complex binding);GO:0004721(phosphoprotein phosphatase activity);GO:0004722(protein serine/threonine phosphatase activity);GO:0005515(protein binding);GO:0005634(nucleus);GO:0005654(nucleoplasm);GO:0005737(cytoplasm);GO:0005813(centrosome);GO:0005815(microtubule organizing center);GO:0005819(spindle);GO:0005856(cytoskeleton);GO:…	NA	K15732	EC:3.1.3.16	NA	CTD phosphatase subunit 1 [Source:HGNC Symbol;Acc:HGNC:2498]	protein_coding;retained_intron;processed_transcript	NA	R-HSA-112379(Recruitment of elongation factors to form elongation complex);R-HSA-112381(Hyperphosphorylation (Ser2) of RNA Pol II CTD by P-TEFb complex);R-HSA-112383(Hypophosphorylation of RNA Pol II CTD by FCP1P protein);R-HSA-112385(Addition of nucleotides leads to transcript elongation);R-HSA-112392(Resumption of elongation after recovery from pausing);R-HSA-112395(Abortive termination of elon…	1.87947	1.9837	2.03984	1.59107	1.2692	1.52724	1.34541	0.428044	0.00261633	0.308154	up	no
ENSG00000105281	SLC1A5	6510	ENST00000594991;ENST00000542575;ENST00000412532;ENST00000593713;ENST00000598022;ENST00000434726	GO:0001618(virus receptor activity);GO:0005515(protein binding);GO:0005886(plasma membrane);GO:0005887(integral component of plasma membrane);GO:0006865(amino acid transport);GO:0006868(glutamine transport);GO:0008514(organic anion transmembrane transporter activity);GO:0009925(basal plasma membrane);GO:0010585(glutamine secretion);GO:0015171(amino acid transmembrane transporter activity);GO:0015…	04974(Protein digestion and absorption);05230(Central carbon metabolism in cancer);05230(Central carbon metabolism in cancer)	NA	NA	NA	solute carrier family 1 member 5 [Source:HGNC Symbol;Acc:HGNC:10943]	protein_coding	DOID:0014667(disease_of_metabolism);DOID:0050686(organ_system_cancer);DOID:0050828(artery_disease);DOID:10591(pre_eclampsia);DOID:10763(hypertension);DOID:1287(cardiovascular_system_disease);DOID:14566(disease_of_cellular_proliferation);DOID:150(disease_of_mental_health);DOID:1561(cognitive_disorder);DOID:162(cancer);DOID:178(vascular_disease);DOID:2468(psychotic_disorder);DOID:3119(gastrointesti…	R-HSA-352379(SLC1A5-mediated exchange of alanine and glutamine across the plasma membrane);R-HSA-352385(SLC1A5-mediated exchange of glutamine and alanine across the plasma membrane);R-HSA-9013145(RAC1 binds effectors at the plasma membrane);R-HSA-9017507(RHOJ binds effectors at the plasma membrane);R-HSA-9018746(RHOQ binds effectors at the plasma membrane);R-HSA-9018758(RHOH binds effectors at th…	118.521	118.374	121.861	135.213	132.388	137.638	0.885296	-0.175768	0.00265456	0.311555	down	no
ENSG00000212864	RNF208	727800	ENST00000391553;ENST00000392827	GO:0004842(ubiquitin-protein transferase activity);GO:0005515(protein binding);GO:0005654(nucleoplasm);GO:0005829(cytosol);GO:0016567(protein ubiquitination);GO:0046872(metal ion binding);GO:0051865(protein autoubiquitination);GO:0061630(ubiquitin protein ligase activity);GO:0061630(ubiquitin protein ligase activity)	NA	NA	NA	NA	ring finger protein 208 [Source:HGNC Symbol;Acc:HGNC:25420]	protein_coding	NA	NA	0.810776	1.21109	1.61415	0.742554	0.300036	0.512174	2.33863	1.22566	0.00270133	0.315037	up	yes
ENSG00000125740	FOSB	2354	ENST00000591858;ENST00000353609;ENST00000587358;ENST00000586615;ENST00000592811;ENST00000586113;ENST00000590335;ENST00000592436	GO:0000122(negative regulation of transcription by RNA polymerase II);GO:0000785(chromatin);GO:0000978(RNA polymerase II cis-regulatory region sequence-specific DNA binding);GO:0000981(DNA-binding transcription factor activity, RNA polymerase II-specific);GO:0001228(DNA-binding transcription activator activity, RNA polymerase II-specific);GO:0003677(DNA binding);GO:0003690(double-stranded DNA bin…	04380(Osteoclast differentiation);04657(IL-17 signaling pathway);05030(Cocaine addiction);05031(Amphetamine addiction);05034(Alcoholism);05034(Alcoholism)	NA	NA	TF_bZIP	FosB proto-oncogene, AP-1 transcription factor subunit [Source:HGNC Symbol;Acc:HGNC:3797]	protein_coding;retained_intron	DOID:0050686(organ_system_cancer);DOID:14566(disease_of_cellular_proliferation);DOID:162(cancer);DOID:3119(gastrointestinal_system_cancer);DOID:3571(liver_cancer);DOID:4(disease);DOID:684(hepatocellular_carcinoma);DOID:686(liver_carcinoma)	R-HSA-9011975(Estrogen-responsive MYC gene expression);R-HSA-9011997(ESR1:ESTG, JUND:FOSB and Cohesin Complex bind distal enhancer elements in MYC gene promoter);R-HSA-9031575(AP-1 binds ARC gene);R-HSA-9031624(ARC gene expression)	0.817672	0.873597	0.482576	0.294157	0.526355	0.323312	1.90051	0.926384	0.00270313	0.315037	up	no
ENSG00000079313	REXO1	57455	ENST00000586291;ENST00000170168;ENST00000590936;ENST00000587404;ENST00000643515;ENST00000586343;ENST00000588743;ENST00000587524	GO:0003676(nucleic acid binding);GO:0004518(nuclease activity);GO:0004527(exonuclease activity);GO:0005634(nucleus);GO:0005654(nucleoplasm);GO:0016604(nuclear body);GO:0016787(hydrolase activity);GO:0090305(nucleic acid phosphodiester bond hydrolysis);GO:0090305(nucleic acid phosphodiester bond hydrolysis)	03008(Ribosome biogenesis in eukaryotes);03008(Ribosome biogenesis in eukaryotes)	NA	NA	NA	RNA exonuclease 1 homolog [Source:HGNC Symbol;Acc:HGNC:24616]	retained_intron;protein_coding;nonsense_mediated_decay;processed_transcript	NA	NA	7.20697	7.50458	11.4728	7.08445	4.78418	6.20366	1.44887	0.534923	0.00271498	0.315316	up	no
ENSG00000171557	FGG	2266	ENST00000336098;ENST00000404648;ENST00000464532;ENST00000465913;ENST00000443553;ENST00000473393	GO:0005102(signaling receptor binding);GO:0005198(structural molecule activity);GO:0005201(extracellular matrix structural constituent);GO:0005515(protein binding);GO:0005576(extracellular region);GO:0005577(fibrinogen complex);GO:0005615(extracellular space);GO:0005737(cytoplasm);GO:0005788(endoplasmic reticulum lumen);GO:0005886(plasma membrane);GO:0007160(cell-matrix adhesion);GO:0007596(blood…	04610(Complement and coagulation cascades);04611(Platelet activation);05150(Staphylococcus aureus infection);05171(Coronavirus disease - COVID-19);05171(Coronavirus disease - COVID-19)	NA	NA	NA	fibrinogen gamma chain [Source:HGNC Symbol;Acc:HGNC:3694]	protein_coding;retained_intron	DOID:0050117(disease_by_infectious_agent);DOID:0050177(monogenic_disease);DOID:0050737(autosomal_recessive_disease);DOID:0050739(autosomal_genetic_disease);DOID:0050828(artery_disease);DOID:10763(hypertension);DOID:1287(cardiovascular_system_disease);DOID:14566(disease_of_cellular_proliferation);DOID:162(cancer);DOID:178(vascular_disease);DOID:18(urinary_system_disease);DOID:2043(hepatitis_B);DOI…	R-HSA-114560(Adhesion of integrin alphaIIbbeta3 to fibrin network);R-HSA-140599(factor XIII -> factor XIII cleaved tetramer + 2 factor XIII A activation peptides);R-HSA-140840(fibrinogen -> fibrin monomer + 2 fibrinopeptide A + 2 fibrinopeptide B);R-HSA-140842(n fibrin monomers -> fibrin multimer);R-HSA-140851(fibrin multimer -> fibrin multimer, crosslinked + NH4+);R-HSA-166072(MyD88 forms a comp…	0.0128435	0.0138024	0.454032	0	0	0	1602.26	10.6459	0.00273019	0.315982	up	yes
ENSG00000014164	ZC3H3	23144	ENST00000262577;ENST00000528401	GO:0003674(molecular_function);GO:0003677(DNA binding);GO:0005634(nucleus);GO:0005847(mRNA cleavage and polyadenylation specificity factor complex);GO:0031124(mRNA 3'-end processing);GO:0032927(positive regulation of activin receptor signaling pathway);GO:0046332(SMAD binding);GO:0046872(metal ion binding);GO:0051028(mRNA transport);GO:0070412(R-SMAD binding);GO:1900363(regulation of mRNA polyade…	NA	NA	NA	NA	zinc finger CCCH-type containing 3 [Source:HGNC Symbol;Acc:HGNC:28972]	protein_coding	NA	NA	7.49365	8.31522	8.79572	6.65452	5.53219	6.96783	1.28453	0.361241	0.00275958	0.317035	up	no
ENSG00000134152	KATNBL1	79768	ENST00000256544;ENST00000540594;ENST00000559464;ENST00000560671;ENST00000560915;ENST00000559760;ENST00000561371;ENST00000559515;ENST00000560308;ENST00000561270;ENST00000558681;ENST00000560247;ENST00000560108	GO:0000922(spindle pole);GO:0005515(protein binding);GO:0005634(nucleus);GO:0005654(nucleoplasm);GO:0005730(nucleolus);GO:0005737(cytoplasm);GO:0005856(cytoskeleton);GO:0008017(microtubule binding);GO:0008352(katanin complex);GO:0015630(microtubule cytoskeleton);GO:0030496(midbody);GO:0031122(cytoplasmic microtubule organization);GO:0032154(cleavage furrow);GO:0051495(positive regulation of cytos…	NA	NA	NA	NA	katanin regulatory subunit B1 like 1 [Source:HGNC Symbol;Acc:HGNC:26199]	protein_coding;retained_intron;processed_transcript	NA	NA	1.92244	1.70356	1.8455	2.31762	2.13622	2.56981	0.77901	-0.360285	0.00276486	0.317035	down	no
ENSG00000109736	MFSD10	10227	ENST00000355443;ENST00000514800;ENST00000329687;ENST00000503596;ENST00000512781;ENST00000508276;ENST00000507555;ENST00000507272;ENST00000514031;ENST00000509676	GO:0005515(protein binding);GO:0005634(nucleus);GO:0005637(nuclear inner membrane);GO:0006915(apoptotic process);GO:0008493(tetracycline transmembrane transporter activity);GO:0008514(organic anion transmembrane transporter activity);GO:0015904(tetracycline transmembrane transport);GO:0016020(membrane);GO:0016021(integral component of membrane);GO:0022857(transmembrane transporter activity);GO:00…	NA	NA	NA	NA	major facilitator superfamily domain containing 10 [Source:HGNC Symbol;Acc:HGNC:16894]	protein_coding;nonsense_mediated_decay;retained_intron	NA	NA	16.3981	16.634	17.8336	15.4966	9.58855	12.1538	1.36592	0.449877	0.00276783	0.317035	up	no
ENSG00000136295	TTYH3	80727	ENST00000258796;ENST00000498454;ENST00000407643;ENST00000429448;ENST00000403167;ENST00000477439;ENST00000400376	GO:0005229(intracellular calcium activated chloride channel activity);GO:0005254(chloride channel activity);GO:0005886(plasma membrane);GO:0006811(ion transport);GO:0006821(chloride transport);GO:0016020(membrane);GO:0016021(integral component of membrane);GO:0034220(ion transmembrane transport);GO:0034707(chloride channel complex);GO:0070062(extracellular exosome);GO:0072320(volume-sensitive chl…	NA	NA	NA	NA	tweety family member 3 [Source:HGNC Symbol;Acc:HGNC:22222]	protein_coding;retained_intron;processed_transcript	NA	R-HSA-2744242(TTYH2/3 transport cytosolic Cl- to extracellular region)	26.5828	30.1	41.1929	27.352	20.1059	24.353	1.36296	0.446747	0.00277848	0.317166	up	no
ENSG00000105364	MRPL4	51073	ENST00000590150;ENST00000592514;ENST00000590669;ENST00000592071;ENST00000591054;ENST00000253099;ENST00000393733;ENST00000588502;ENST00000588963;ENST00000590702	GO:0003723(RNA binding);GO:0003735(structural constituent of ribosome);GO:0005515(protein binding);GO:0005737(cytoplasm);GO:0005739(mitochondrion);GO:0005743(mitochondrial inner membrane);GO:0005762(mitochondrial large ribosomal subunit);GO:0005840(ribosome);GO:0006412(translation);GO:0032543(mitochondrial translation);GO:0043229(intracellular organelle);GO:0043229(intracellular organelle)	03010(Ribosome);03010(Ribosome)	NA	NA	NA	mitochondrial ribosomal protein L4 [Source:HGNC Symbol;Acc:HGNC:14276]	protein_coding;retained_intron;nonsense_mediated_decay	NA	R-HSA-5389839(39S subunit binds 28S subunit:mRNA:fMet-tRNA);R-HSA-5389842(TUFM hydrolyzes GTP and TUFM:GDP dissociates from 55S ribosome);R-HSA-5389848(TUFM:GTP:aminoacyl-tRNA binds 55S ribosome:mRNA:fMet-tRNA);R-HSA-5389857(Peptide transfer from P-site to A-site (peptide bond formation));R-HSA-5419261(55S ribosome with peptidyl-tRNA in A site binds GFM1:GTP);R-HSA-5419264(MTRF1L (MTRF1a) or ICT1…	9.77845	10.8777	12.3402	9.5435	6.65126	8.45387	1.33867	0.420798	0.00280631	0.319249	up	no
ENSG00000178531	CTXN1	404217	ENST00000318978	GO:0016020(membrane);GO:0016021(integral component of membrane)	NA	NA	NA	NA	cortexin 1 [Source:HGNC Symbol;Acc:HGNC:31108]	protein_coding	NA	NA	0.454517	0.32207	1.67956	0.231367	0.152875	0.222769	4.04629	2.0166	0.00282345	0.319878	up	yes
ENSG00000143158	MPC2	25874	ENST00000271373;ENST00000367846;ENST00000458574	GO:0005515(protein binding);GO:0005634(nucleus);GO:0005739(mitochondrion);GO:0005743(mitochondrial inner membrane);GO:0006850(mitochondrial pyruvate transmembrane transport);GO:0016020(membrane);GO:0016021(integral component of membrane);GO:0031305(integral component of mitochondrial inner membrane);GO:0035774(positive regulation of insulin secretion involved in cellular response to glucose stimu…	NA	NA	NA	NA	mitochondrial pyruvate carrier 2 [Source:HGNC Symbol;Acc:HGNC:24515]	protein_coding	NA	R-HSA-372342(MPC1:MPC2 cotransports PYR, H+ from cytosol to mitochondrial matrix)	10.4082	12.1192	15.1572	10.4321	6.795	9.23744	1.42397	0.509917	0.00283103	0.319878	up	no
ENSG00000162591	MEGF6	1953	ENST00000697102;ENST00000294599;ENST00000485002;ENST00000475790;ENST00000494257;ENST00000356575;ENST00000461795	GO:0005509(calcium ion binding);GO:0005515(protein binding);GO:0005575(cellular_component);GO:0005576(extracellular region);GO:0008150(biological_process);GO:0008150(biological_process)	NA	NA	NA	NA	multiple EGF like domains 6 [Source:HGNC Symbol;Acc:HGNC:3232]	protein_coding;nonsense_mediated_decay;retained_intron	NA	NA	7.66151	8.41074	10.3367	6.70177	7.60279	6.4724	1.27107	0.346043	0.00284154	0.31998	up	no
ENSG00000267080	ASB16-AS1	339201	ENST00000585457;ENST00000618557;ENST00000592897;ENST00000669052;ENST00000656516;ENST00000588785;ENST00000591166;ENST00000667684;ENST00000689255;ENST00000667107	NA	NA	NA	NA	NA	ASB16 antisense RNA 1 [Source:HGNC Symbol;Acc:HGNC:25442]	lncRNA	NA	NA	0.978605	0.997539	1.03018	0.679062	0.717208	0.631578	1.48252	0.568053	0.00286557	0.3216	up	no
ENSG00000174332	GLIS1	148979	ENST00000628545;ENST00000312233	GO:0000122(negative regulation of transcription by RNA polymerase II);GO:0000977(RNA polymerase II transcription regulatory region sequence-specific DNA binding);GO:0000978(RNA polymerase II cis-regulatory region sequence-specific DNA binding);GO:0000981(DNA-binding transcription factor activity, RNA polymerase II-specific);GO:0001227(DNA-binding transcription repressor activity, RNA polymerase I…	NA	NA	NA	zf-C2H2	GLIS family zinc finger 1 [Source:HGNC Symbol;Acc:HGNC:29525]	protein_coding	NA	NA	4.19502	4.6025	5.82373	3.71783	2.91925	3.79493	1.40158	0.48705	0.00288704	0.322923	up	no
ENSG00000242798	ENSG00000242798		ENST00000494221	NA	NA	NA	NA	NA	novel transcript	lncRNA	NA	NA	0.262649	0.165186	0.185006	0	0	0	2042.8	10.9963	0.00290229	0.323543	up	yes
ENSG00000101210	EEF1A2	1917	ENST00000675519;ENST00000645586;ENST00000642899;ENST00000217182;ENST00000646335;ENST00000643976;ENST00000645357	GO:0000166(nucleotide binding);GO:0003746(translation elongation factor activity);GO:0003924(GTPase activity);GO:0005515(protein binding);GO:0005525(GTP binding);GO:0005737(cytoplasm);GO:0005853(eukaryotic translation elongation factor 1 complex);GO:0006412(translation);GO:0006414(translational elongation);GO:0008135(translation factor activity, RNA binding);GO:0019901(protein kinase binding);GO:…	03013(RNA transport);05134(Legionellosis);05140(Leishmaniasis);05140(Leishmaniasis)	NA	NA	NA	eukaryotic translation elongation factor 1 alpha 2 [Source:HGNC Symbol;Acc:HGNC:3192]	nonsense_mediated_decay;retained_intron;protein_coding	DOID:0050615(respiratory_system_cancer);DOID:0050686(organ_system_cancer);DOID:0060083(immune_system_cancer);DOID:0070004(myeloma);DOID:1324(lung_cancer);DOID:14566(disease_of_cellular_proliferation);DOID:162(cancer);DOID:2531(hematologic_cancer);DOID:3119(gastrointestinal_system_cancer);DOID:3571(liver_cancer);DOID:3905(lung_carcinoma);DOID:3908(non_small_cell_lung_carcinoma);DOID:3910(lung_aden…	R-HSA-156909(eEF1A complexes with GTP)	94.7945	94.4085	94.543	82.2315	78.1154	86.0718	1.15148	0.203488	0.00297758	0.330829	up	no
ENSG00000230882	ENSG00000230882		ENST00000421546	NA	NA	NA	NA	NA	hypothetical protein LOC285908 (LOC285908) pseudogene	processed_pseudogene	NA	NA	1.09343	1.28925	1.87934	1.0625	0.695122	0.643163	1.77526	0.82803	0.00301261	0.333609	up	no
ENSG00000133612	AGAP3	116988	ENST00000467724;ENST00000467250;ENST00000473633;ENST00000468796;ENST00000473312;ENST00000335367;ENST00000479901;ENST00000461065;ENST00000476375;ENST00000463381;ENST00000469901;ENST00000483971;ENST00000485904;ENST00000498559;ENST00000480106;ENST00000494808;ENST00000490839;ENST00000478320;ENST00000463179;ENST00000473140;ENST00000492234;ENST00000397238;ENST00000486946;ENST00000490097;ENST00000475145	GO:0000166(nucleotide binding);GO:0003924(GTPase activity);GO:0005096(GTPase activator activity);GO:0005515(protein binding);GO:0005525(GTP binding);GO:0005634(nucleus);GO:0005737(cytoplasm);GO:0031593(polyubiquitin modification-dependent protein binding);GO:0034614(cellular response to reactive oxygen species);GO:0043161(proteasome-mediated ubiquitin-dependent protein catabolic process);GO:00468…	04144(Endocytosis);04144(Endocytosis)	NA	NA	NA	ArfGAP with GTPase domain, ankyrin repeat and PH domain 3 [Source:HGNC Symbol;Acc:HGNC:16923]	nonsense_mediated_decay;processed_transcript;retained_intron;protein_coding	NA	NA	6.9575	7.09745	7.96519	6.41857	5.44522	6.18521	1.22002	0.286905	0.00304393	0.33525	up	no
ENSG00000115255	REEP6	92840	ENST00000233596;ENST00000591735	GO:0001917(photoreceptor inner segment);GO:0005515(protein binding);GO:0005634(nucleus);GO:0005783(endoplasmic reticulum);GO:0005789(endoplasmic reticulum membrane);GO:0007029(endoplasmic reticulum organization);GO:0016020(membrane);GO:0016021(integral component of membrane);GO:0030665(clathrin-coated vesicle membrane);GO:0031410(cytoplasmic vesicle);GO:0032386(regulation of intracellular transpo…	NA	NA	NA	NA	receptor accessory protein 6 [Source:HGNC Symbol;Acc:HGNC:30078]	protein_coding;retained_intron	NA	NA	1.23598	1.44102	1.48237	0.782468	0.735133	0.956478	1.68118	0.749474	0.00305274	0.33525	up	no
ENSG00000204308	RNF5	6048	ENST00000375094;ENST00000487940	GO:0004842(ubiquitin-protein transferase activity);GO:0005515(protein binding);GO:0005739(mitochondrion);GO:0005783(endoplasmic reticulum);GO:0005789(endoplasmic reticulum membrane);GO:0005886(plasma membrane);GO:0006511(ubiquitin-dependent protein catabolic process);GO:0008270(zinc ion binding);GO:0009617(response to bacterium);GO:0010507(negative regulation of autophagy);GO:0016020(membrane);GO…	04141(Protein processing in endoplasmic reticulum);04141(Protein processing in endoplasmic reticulum)	K10666	EC:2.3.2.27	NA	ring finger protein 5 [Source:HGNC Symbol;Acc:HGNC:10068]	protein_coding;processed_transcript	DOID:14566(disease_of_cellular_proliferation);DOID:162(cancer);DOID:4(disease)	R-HSA-8866542(VCP-catalyzed ATP hydrolysis promotes the translocation of misfolded CFTR into the cytosol);R-HSA-8866546(RNF5 and RNF185 ubiquitinate misfolded CFTR);R-HSA-8866551(CFTR binds components of the ERAD machinery for ubiquitination and degradation);R-HSA-8866854(VCP-catalyzed ATP hydrolysis promotes the translocation of CFTR F508del into the cytosol);R-HSA-8866856(RNF5 and RNF185 ubiqui…	28.0561	29.3227	24.4595	34.6816	33.824	32.4127	0.810937	-0.302338	0.00307228	0.33525	down	no
ENSG00000169683	LRRC45	201255	ENST00000306688;ENST00000577638;ENST00000581227;ENST00000583302;ENST00000582083	GO:0005515(protein binding);GO:0005654(nucleoplasm);GO:0005737(cytoplasm);GO:0005813(centrosome);GO:0005815(microtubule organizing center);GO:0005829(cytosol);GO:0005856(cytoskeleton);GO:0005886(plasma membrane);GO:0005886(plasma membrane)	NA	NA	NA	NA	leucine rich repeat containing 45 [Source:HGNC Symbol;Acc:HGNC:28302]	protein_coding;nonsense_mediated_decay;retained_intron	NA	NA	3.81832	4.0756	5.067	3.33431	2.64331	3.41129	1.38045	0.465139	0.00307553	0.33525	up	no
ENSG00000115844	DLX2	1746	ENST00000466293;ENST00000234198	GO:0000122(negative regulation of transcription by RNA polymerase II);GO:0000785(chromatin);GO:0000977(RNA polymerase II transcription regulatory region sequence-specific DNA binding);GO:0000978(RNA polymerase II cis-regulatory region sequence-specific DNA binding);GO:0000981(DNA-binding transcription factor activity, RNA polymerase II-specific);GO:0001228(DNA-binding transcription activator acti…	NA	NA	NA	Homeobox	distal-less homeobox 2 [Source:HGNC Symbol;Acc:HGNC:2915]	protein_coding	DOID:0060037(developmental_disorder_of_mental_health);DOID:0060040(pervasive_developmental_disorder);DOID:0060041(autism_spectrum_disorder);DOID:12849(autistic_disorder);DOID:150(disease_of_mental_health);DOID:225(syndrome);DOID:4(disease)	NA	0.733442	0.997332	1.59384	0.588424	0.660009	0.47633	1.92757	0.946787	0.00307772	0.33525	up	no
ENSG00000262246	CORO7	79585,100529144	ENST00000572898;ENST00000571756;ENST00000572666;ENST00000251166;ENST00000575531;ENST00000573773;ENST00000571227;ENST00000572026;ENST00000570779;ENST00000572125;ENST00000576637;ENST00000570928;ENST00000573165;ENST00000575714;ENST00000574849;ENST00000572153;ENST00000576051;ENST00000573245	GO:0000139(Golgi membrane);GO:0003779(actin binding);GO:0005515(protein binding);GO:0005737(cytoplasm);GO:0005794(Golgi apparatus);GO:0005802(trans-Golgi network);GO:0005829(cytosol);GO:0006895(Golgi to endosome transport);GO:0007015(actin filament organization);GO:0007030(Golgi organization);GO:0015031(protein transport);GO:0016020(membrane);GO:0016021(integral component of membrane);GO:0016477(…	NA	NA	NA	NA	coronin 7 [Source:HGNC Symbol;Acc:HGNC:26161]	protein_coding;nonsense_mediated_decay;retained_intron;processed_transcript	NA	NA	3.14065	3.10418	3.07021	2.62763	1.96421	2.55217	1.30389	0.382827	0.00309208	0.335718	up	no
ENSG00000112667	DNPH1	10591	ENST00000230431;ENST00000393987;ENST00000509253;ENST00000505042	GO:0005515(protein binding);GO:0005634(nucleus);GO:0005737(cytoplasm);GO:0005829(cytosol);GO:0006195(purine nucleotide catabolic process);GO:0008152(metabolic process);GO:0009116(nucleoside metabolic process);GO:0009117(nucleotide metabolic process);GO:0009159(deoxyribonucleoside monophosphate catabolic process);GO:0016787(hydrolase activity);GO:0016798(hydrolase activity, acting on glycosyl bond…	NA	NA	NA	NA	2'-deoxynucleoside 5'-phosphate N-hydrolase 1 [Source:HGNC Symbol;Acc:HGNC:21218]	protein_coding;retained_intron	NA	R-HSA-8953339(DNPH1 hydrolyses dGMP)	3.77426	4.87927	7.23601	4.01227	2.52504	2.47036	1.764	0.818852	0.00313304	0.33906	up	no
ENSG00000167774	ENSG00000167774		ENST00000598884	NA	NA	NA	NA	NA	novel transcript	nonsense_mediated_decay	NA	NA	1.46441	0.581871	4.14532	6.70768	6.08228	4.31203	0.36204	-1.46578	0.00317324	0.341882	down	yes
ENSG00000058085	LAMC2	3918	ENST00000264144;ENST00000461729;ENST00000493293	GO:0005102(signaling receptor binding);GO:0005201(extracellular matrix structural constituent);GO:0005576(extracellular region);GO:0005604(basement membrane);GO:0005607(laminin-2 complex);GO:0005615(extracellular space);GO:0005938(cell cortex);GO:0007155(cell adhesion);GO:0008045(motor neuron axon guidance);GO:0008201(heparin binding);GO:0008284(positive regulation of cell population proliferatio…	04151(PI3K-Akt signaling pathway);04510(Focal adhesion);04512(ECM-receptor interaction);05145(Toxoplasmosis);05146(Amoebiasis);05165(Human papillomavirus infection);05200(Pathways in cancer);05222(Small cell lung cancer);05222(Small cell lung cancer)	NA	NA	NA	laminin subunit gamma 2 [Source:HGNC Symbol;Acc:HGNC:6493]	protein_coding;processed_transcript	DOID:0050161(lower_respiratory_tract_disease);DOID:0050686(organ_system_cancer);DOID:0050687(cell_type_cancer);DOID:120(female_reproductive_organ_cancer);DOID:1380(endometrial_cancer);DOID:14566(disease_of_cellular_proliferation);DOID:1579(respiratory_system_disease);DOID:162(cancer);DOID:16(integumentary_system_disease);DOID:170(endocrine_gland_cancer);DOID:1749(squamous_cell_carcinoma);DOID:179…	R-HSA-1566979(Laminin-332 degradation by laminin-322 degrading extracellular proteinases);R-HSA-216048(Integrins alpha3beta1, alpha6beta4 bind laminin-332, 511, 521, (211, 221));R-HSA-2213192(Hemidesmosome formation);R-HSA-2328129(Dystroglycan binds Laminins and Dystrophin);R-HSA-2396083(Laminins bind galactosyl sulfatide and related sulfated glycolipids);R-HSA-2396234(Collagen type VII binds lam…	8.6142	8.63302	8.22758	7.42374	6.72045	7.22329	1.19222	0.253654	0.00317963	0.341882	up	no
ENSG00000267699	ENSG00000267699		ENST00000590722	NA	NA	NA	NA	NA	novel protein	nonsense_mediated_decay	NA	NA	0.100407	0.0551894	0.178579	0.449355	0.474732	0.368612	0.25851	-1.95171	0.00320178	0.343156	down	yes
ENSG00000075891	PAX2	5076	ENST00000679374;ENST00000361791;ENST00000427256;ENST00000483202;ENST00000428433;ENST00000355243;ENST00000554172;ENST00000553492;ENST00000370296	GO:0000785(chromatin);GO:0000976(transcription cis-regulatory region binding);GO:0000978(RNA polymerase II cis-regulatory region sequence-specific DNA binding);GO:0000981(DNA-binding transcription factor activity, RNA polymerase II-specific);GO:0000987(cis-regulatory region sequence-specific DNA binding);GO:0001655(urogenital system development);GO:0001658(branching involved in ureteric bud morph…	NA	NA	NA	PAX	paired box 2 [Source:HGNC Symbol;Acc:HGNC:8616]	protein_coding;retained_intron;processed_transcript	DOID:0050686(organ_system_cancer);DOID:0050687(cell_type_cancer);DOID:0060072(benign_neoplasm);DOID:0060084(cell_type_benign_neoplasm);DOID:0060085(organ_system_benign_neoplasm);DOID:0060089(endocrine_organ_benign_neoplasm);DOID:0060100(musculoskeletal_system_cancer);DOID:1074(kidney_failure);DOID:1115(sarcoma);DOID:14566(disease_of_cellular_proliferation);DOID:162(cancer);DOID:18(urinary_system_…	NA	4.16435	4.65314	4.95777	3.59719	4.017	3.23545	1.26965	0.344434	0.00323306	0.344581	up	no
ENSG00000229953	ENSG00000229953		ENST00000448869	NA	NA	NA	NA	NA	novel transcript	lncRNA	NA	NA	2.56192	3.06758	8.29538	2.09675	2.44596	1.36393	2.3575	1.23726	0.00323574	0.344581	up	yes
ENSG00000160752	FDPS	2224	ENST00000461507;ENST00000489003;ENST00000495308;ENST00000470171;ENST00000611010;ENST00000471117;ENST00000477057;ENST00000447866;ENST00000356657;ENST00000612683;ENST00000491013;ENST00000492887;ENST00000368356;ENST00000468479;ENST00000474345;ENST00000465559;ENST00000487002;ENST00000489324;ENST00000467076;ENST00000490140	GO:0003723(RNA binding);GO:0004337(geranyltranstransferase activity);GO:0005515(protein binding);GO:0005654(nucleoplasm);GO:0005737(cytoplasm);GO:0005829(cytosol);GO:0006629(lipid metabolic process);GO:0006694(steroid biosynthetic process);GO:0006695(cholesterol biosynthetic process);GO:0008202(steroid metabolic process);GO:0008203(cholesterol metabolic process);GO:0008299(isoprenoid biosynthetic…	00900(Terpenoid backbone biosynthesis);01100(Metabolic pathways);05164(Influenza A);05166(Human T-cell leukemia virus 1 infection);05166(Human T-cell leukemia virus 1 infection)	K00787	EC:2.5.1.1;EC:2.5.1.10	NA	farnesyl diphosphate synthase [Source:HGNC Symbol;Acc:HGNC:3631]	retained_intron;processed_transcript;protein_coding;nonsense_mediated_decay	DOID:0050686(organ_system_cancer);DOID:0060100(musculoskeletal_system_cancer);DOID:14566(disease_of_cellular_proliferation);DOID:162(cancer);DOID:201(connective_tissue_cancer);DOID:3347(osteosarcoma);DOID:4(disease)	R-HSA-1655824(Expression of Farnesyl Diphosphate Synthase (FDPS));R-HSA-191303(FDPS dimer transfers IPPP to GPP);R-HSA-191322(FDPS dimer transfers IPPP to DMAPP);R-HSA-9717841(holo-FDPS dimer binds NBPs)	37.4875	36.7416	33.9616	41.8512	40.1959	45.6068	0.847532	-0.23866	0.00325595	0.345629	down	no
ENSG00000025708	TYMP	1890,9997	ENST00000651095;ENST00000395678;ENST00000425169;ENST00000650719;ENST00000395680;ENST00000252029;ENST00000476284;ENST00000652237;ENST00000652401;ENST00000651196;ENST00000487162;ENST00000651401;ENST00000395681;ENST00000651906;ENST00000487577	GO:0000002(mitochondrial genome maintenance);GO:0001525(angiogenesis);GO:0004645(1,4-alpha-oligoglucan phosphorylase activity);GO:0005515(protein binding);GO:0005829(cytosol);GO:0006206(pyrimidine nucleobase metabolic process);GO:0006213(pyrimidine nucleoside metabolic process);GO:0006935(chemotaxis);GO:0007165(signal transduction);GO:0008083(growth factor activity);GO:0009032(thymidine phosphory…	00240(Pyrimidine metabolism);00983(Drug metabolism - other enzymes);01100(Metabolic pathways);05219(Bladder cancer);05219(Bladder cancer)	K00758	EC:2.4.2.4	NA	thymidine phosphorylase [Source:HGNC Symbol;Acc:HGNC:3148]	retained_intron;protein_coding	DOID:0050615(respiratory_system_cancer);DOID:0050686(organ_system_cancer);DOID:0050687(cell_type_cancer);DOID:10155(intestinal_cancer);DOID:10283(prostate_cancer);DOID:10286(prostate_carcinoma);DOID:120(female_reproductive_organ_cancer);DOID:1287(cardiovascular_system_disease);DOID:1324(lung_cancer);DOID:14566(disease_of_cellular_proliferation);DOID:1520(colon_carcinoma);DOID:1612(breast_cancer);…	R-HSA-112265(thymidine or deoxyuridine + orthophosphate <=> thymine or uracil + 2-deoxy-D-ribose 1-phosphate [TYMP]);R-HSA-112266(thymine or uracil + 2-deoxy-D-ribose 1-phosphate <=> thymidine or deoxyuridine + orthophosphate [TYMP])	2.6103	2.8709	4.08844	2.30674	2.36083	1.61996	1.522	0.605973	0.00328043	0.345687	up	no
ENSG00000187952	HS6ST1P1	388605	ENST00000481504	NA	NA	NA	NA	NA	heparan sulfate 6-O-sulfotransferase 1 pseudogene 1 [Source:HGNC Symbol;Acc:HGNC:31835]	processed_pseudogene	NA	NA	0.146361	0.100523	0.469918	0.014296	0.042812	0	12.5517	3.64981	0.0032862	0.345687	up	yes
ENSG00000107331	ABCA2	20	ENST00000487109;ENST00000431584;ENST00000488535;ENST00000459850;ENST00000466707;ENST00000464157;ENST00000464876;ENST00000479446;ENST00000492260;ENST00000437791;ENST00000371605;ENST00000614293;ENST00000464520;ENST00000463603;ENST00000494046;ENST00000341511;ENST00000398207;ENST00000425423;ENST00000467624	GO:0000166(nucleotide binding);GO:0001573(ganglioside metabolic process);GO:0005319(lipid transporter activity);GO:0005524(ATP binding);GO:0005764(lysosome);GO:0005765(lysosomal membrane);GO:0005768(endosome);GO:0005815(microtubule organizing center);GO:0005886(plasma membrane);GO:0006357(regulation of transcription by RNA polymerase II);GO:0006629(lipid metabolic process);GO:0006684(sphingomyeli…	02010(ABC transporters);04142(Lysosome);04142(Lysosome)	NA	NA	NA	ATP binding cassette subfamily A member 2 [Source:HGNC Symbol;Acc:HGNC:32]	nonsense_mediated_decay;retained_intron;processed_transcript;protein_coding	DOID:10652(Alzheimer's_disease);DOID:1289(neurodegenerative_disease);DOID:1307(dementia);DOID:150(disease_of_mental_health);DOID:1561(cognitive_disorder);DOID:331(central_nervous_system_disease);DOID:4(disease);DOID:680(tauopathy);DOID:7(disease_of_anatomical_entity);DOID:863(nervous_system_disease)	R-HSA-1369028(ABCAs mediate lipid efflux);R-HSA-1369052(ABCAs mediate lipid influx)	21.1057	23.0567	25.4556	20.6379	19.0188	18.1346	1.20465	0.26861	0.00328762	0.345687	up	no
ENSG00000148841	ITPRIP	85450	ENST00000358187;ENST00000337478;ENST00000278071	GO:0004860(protein kinase inhibitor activity);GO:0005515(protein binding);GO:0005634(nucleus);GO:0005640(nuclear outer membrane);GO:0005886(plasma membrane);GO:0008625(extrinsic apoptotic signaling pathway via death domain receptors);GO:0016020(membrane);GO:0016021(integral component of membrane);GO:0043086(negative regulation of catalytic activity);GO:1902042(negative regulation of extrinsic apo…	NA	NA	NA	NA	inositol 1,4,5-trisphosphate receptor interacting protein [Source:HGNC Symbol;Acc:HGNC:29370]	protein_coding	NA	NA	5.49457	5.13371	4.51836	4.02398	3.94913	4.24231	1.23996	0.310296	0.0033985	0.356223	up	no
ENSG00000160180	TFF3	7033	ENST00000518498;ENST00000489676	GO:0003674(molecular_function);GO:0005515(protein binding);GO:0005576(extracellular region);GO:0005615(extracellular space);GO:0005737(cytoplasm);GO:0010906(regulation of glucose metabolic process);GO:0030141(secretory granule);GO:0030277(maintenance of gastrointestinal epithelium);GO:0042802(identical protein binding);GO:0042802(identical protein binding)	NA	NA	NA	NA	trefoil factor 3 [Source:HGNC Symbol;Acc:HGNC:11757]	protein_coding;processed_transcript	DOID:0002116(pterygium);DOID:0050155(sensory_system_disease);DOID:0050686(organ_system_cancer);DOID:0060049(autoimmune_disease_of_urogenital_tract);DOID:0060056(hypersensitivity_reaction_disease);DOID:10124(corneal_disease);DOID:10139(conjunctival_degeneration);DOID:10526(conjunctival_pterygium);DOID:12236(primary_biliary_cirrhosis);DOID:14566(disease_of_cellular_proliferation);DOID:1492(eye_and_…	R-HSA-9018497(Estrogen-responsive TFF3 gene expression)	0	0	0	0.426331	0.121483	0	0.000547631	-10.8345	0.00343353	0.358664	down	yes
ENSG00000104611	SH2D4A	63898	ENST00000265807;ENST00000518040;ENST00000519207;ENST00000522328;ENST00000518093;ENST00000523736	GO:0005515(protein binding);GO:0005737(cytoplasm);GO:0005829(cytosol);GO:0019902(phosphatase binding);GO:0019902(phosphatase binding)	NA	NA	NA	NA	SH2 domain containing 4A [Source:HGNC Symbol;Acc:HGNC:26102]	protein_coding;retained_intron	NA	NA	6.46784	6.0859	6.44059	7.25817	7.70165	7.64842	0.84015	-0.25128	0.00344331	0.358664	down	no
ENSG00000007047	MARK4	57787	ENST00000262891;ENST00000300843;ENST00000588621;ENST00000590909;ENST00000588533;ENST00000590897	GO:0000166(nucleotide binding);GO:0000226(microtubule cytoskeleton organization);GO:0000930(gamma-tubulin complex);GO:0001578(microtubule bundle formation);GO:0004672(protein kinase activity);GO:0004674(protein serine/threonine kinase activity);GO:0004712(protein serine/threonine/tyrosine kinase activity);GO:0005515(protein binding);GO:0005524(ATP binding);GO:0005737(cytoplasm);GO:0005813(centros…	NA	K08798	EC:2.7.11.1	NA	microtubule affinity regulating kinase 4 [Source:HGNC Symbol;Acc:HGNC:13538]	protein_coding;retained_intron	NA	R-HSA-5617816(RAB3IP stimulates nucleotide exchange on RAB8A );R-HSA-5626227(CP110 and CEP97 dissociate from the centriole);R-HSA-5626681(Recruitment of transition zone proteins);R-HSA-5626699(MARK4 binds ODF2 in the centriole);R-HSA-5638009(CEP164 recruits RAB3IP-carrying Golgi-derived vesicles to the basal body)	3.35584	3.76848	4.82515	2.86476	2.94945	3.22069	1.32259	0.403365	0.00348429	0.360091	up	no
ENSG00000248713	C4orf54	285556	ENST00000511828	NA	NA	NA	NA	NA	chromosome 4 open reading frame 54 [Source:HGNC Symbol;Acc:HGNC:27741]	protein_coding	NA	NA	0.021032	0.02092	0.027509	0.004884	0	0	14.2222	3.83007	0.00348523	0.360091	up	yes
ENSG00000100263	RHBDD3	25807	ENST00000216085;ENST00000496342;ENST00000413137;ENST00000493894;ENST00000406335;ENST00000488106;ENST00000414672	GO:0000165(MAPK cascade);GO:0001889(liver development);GO:0002673(regulation of acute inflammatory response);GO:0004252(serine-type endopeptidase activity);GO:0005515(protein binding);GO:0009410(response to xenobiotic stimulus);GO:0016020(membrane);GO:0016021(integral component of membrane);GO:0032815(negative regulation of natural killer cell activation);GO:0045732(positive regulation of protein…	NA	NA	NA	NA	rhomboid domain containing 3 [Source:HGNC Symbol;Acc:HGNC:1308]	protein_coding;retained_intron;nonsense_mediated_decay	NA	NA	4.21768	4.2986	5.56787	3.93298	3.19538	2.843	1.41246	0.498209	0.0035109	0.360091	up	no
ENSG00000162073	PAQR4	124222	ENST00000574988;ENST00000318782;ENST00000293978	GO:0016020(membrane);GO:0016021(integral component of membrane);GO:0038023(signaling receptor activity);GO:0038023(signaling receptor activity)	NA	NA	NA	NA	progestin and adipoQ receptor family member 4 [Source:HGNC Symbol;Acc:HGNC:26386]	protein_coding	NA	NA	5.28859	4.86318	5.57127	3.8516	2.9117	4.49533	1.39653	0.481849	0.00351377	0.360091	up	no
ENSG00000112972	HMGCS1	3157	ENST00000325110;ENST00000433297;ENST00000514610;ENST00000508319;ENST00000511774;ENST00000507004;ENST00000507293	GO:0004421(hydroxymethylglutaryl-CoA synthase activity);GO:0005737(cytoplasm);GO:0005829(cytosol);GO:0006084(acetyl-CoA metabolic process);GO:0006629(lipid metabolic process);GO:0006694(steroid biosynthetic process);GO:0006695(cholesterol biosynthetic process);GO:0008202(steroid metabolic process);GO:0008203(cholesterol metabolic process);GO:0008299(isoprenoid biosynthetic process);GO:0010142(far…	00072(Synthesis and degradation of ketone bodies);00280(Valine, leucine and isoleucine degradation);00650(Butanoate metabolism);00900(Terpenoid backbone biosynthesis);01100(Metabolic pathways);03320(PPAR signaling pathway);03320(PPAR signaling pathway)	K01641	EC:2.3.3.10	NA	3-hydroxy-3-methylglutaryl-CoA synthase 1 [Source:HGNC Symbol;Acc:HGNC:5007]	protein_coding;retained_intron	NA	R-HSA-1655848(Expression of Hydroxymethylglutaryl coenzyme A synthase (HMGCS1));R-HSA-191323(HMGCS1 condenses Ac-CoA and ACA-CoA to form bHMG-CoA)	10.3171	11.123	11.3349	13.1096	11.7741	17.399	0.775139	-0.367474	0.00352204	0.360091	down	no
ENSG00000006118	TMEM132A	54972	ENST00000453848;ENST00000534983;ENST00000537065;ENST00000543732;ENST00000005286;ENST00000540112;ENST00000537110;ENST00000536928;ENST00000544098;ENST00000538090	GO:0000139(Golgi membrane);GO:0003674(molecular_function);GO:0005783(endoplasmic reticulum);GO:0005788(endoplasmic reticulum lumen);GO:0005789(endoplasmic reticulum membrane);GO:0005794(Golgi apparatus);GO:0008150(biological_process);GO:0016020(membrane);GO:0016021(integral component of membrane);GO:0070062(extracellular exosome);GO:0070062(extracellular exosome)	NA	NA	NA	NA	transmembrane protein 132A [Source:HGNC Symbol;Acc:HGNC:31092]	protein_coding;retained_intron;processed_transcript	NA	R-HSA-8952289(FAM20C phosphorylates FAM20C substrates)	2.22456	2.31744	3.30746	2.07584	1.46971	1.91029	1.43873	0.524794	0.00353198	0.360091	up	no
ENSG00000167671	UBXN6	80700	ENST00000587324;ENST00000588238;ENST00000587009;ENST00000591919;ENST00000301281;ENST00000590466;ENST00000592515;ENST00000394765;ENST00000592358;ENST00000593024	GO:0005515(protein binding);GO:0005634(nucleus);GO:0005737(cytoplasm);GO:0005764(lysosome);GO:0005765(lysosomal membrane);GO:0005768(endosome);GO:0005815(microtubule organizing center);GO:0005829(cytosol);GO:0005856(cytoskeleton);GO:0016020(membrane);GO:0016236(macroautophagy);GO:0019898(extrinsic component of membrane);GO:0031901(early endosome membrane);GO:0031902(late endosome membrane);GO:003…	04141(Protein processing in endoplasmic reticulum);04141(Protein processing in endoplasmic reticulum)	NA	NA	NA	UBX domain protein 6 [Source:HGNC Symbol;Acc:HGNC:14928]	retained_intron;protein_coding;nonsense_mediated_decay	NA	NA	15.4063	17.1921	18.3166	15.8529	11.3171	11.8079	1.30626	0.385437	0.00353263	0.360091	up	no
ENSG00000197530	MIB2	142678	ENST00000467597;ENST00000506488;ENST00000487053;ENST00000514234;ENST00000508148;ENST00000355826;ENST00000507082;ENST00000507229;ENST00000378708;ENST00000473511;ENST00000502470;ENST00000512004;ENST00000505370;ENST00000489635;ENST00000479659;ENST00000511502;ENST00000510793;ENST00000470373;ENST00000505820;ENST00000514363;ENST00000477990;ENST00000483015;ENST00000463492;ENST00000508455;ENST00000520777…	GO:0000151(ubiquitin ligase complex);GO:0003779(actin binding);GO:0004842(ubiquitin-protein transferase activity);GO:0005515(protein binding);GO:0005737(cytoplasm);GO:0005768(endosome);GO:0005769(early endosome);GO:0005829(cytosol);GO:0007219(Notch signaling pathway);GO:0008270(zinc ion binding);GO:0016567(protein ubiquitination);GO:0016740(transferase activity);GO:0043123(positive regulation of …	NA	K10645	EC:2.3.2.27	NA	MIB E3 ubiquitin protein ligase 2 [Source:HGNC Symbol;Acc:HGNC:30577]	retained_intron;nonsense_mediated_decay;protein_coding;processed_transcript	NA	R-HSA-1980074(Ubiquitination of DLL/JAG ligands upon binding to NOTCH1);R-HSA-2172172(Ubiquitination of DLL/JAG ligands upon binding to NOTCH2);R-HSA-2737728(Ubiquitination of DLL/JAG ligands upon binding to NOTCH1 HD domain mutants);R-HSA-2769007(Ubiquitination of DLL/JAG ligands upon binding to NOTCH1 PEST domain mutants);R-HSA-2900765(Ubiquitination of DLL/JAG ligands upon binding to NOTCH1 HD…	2.02848	2.09249	2.98069	2.03349	1.16776	1.52248	1.5034	0.588229	0.00357143	0.362301	up	no
ENSG00000142173	COL6A2	1292	ENST00000300527;ENST00000460886;ENST00000436769;ENST00000397763;ENST00000413758;ENST00000409416;ENST00000310645;ENST00000485591	GO:0005515(protein binding);GO:0005518(collagen binding);GO:0005576(extracellular region);GO:0005581(collagen trimer);GO:0005615(extracellular space);GO:0005788(endoplasmic reticulum lumen);GO:0007155(cell adhesion);GO:0009749(response to glucose);GO:0016020(membrane);GO:0030020(extracellular matrix structural constituent conferring tensile strength);GO:0031012(extracellular matrix);GO:0032991(pr…	04151(PI3K-Akt signaling pathway);04510(Focal adhesion);04512(ECM-receptor interaction);04974(Protein digestion and absorption);05165(Human papillomavirus infection);05165(Human papillomavirus infection)	NA	NA	NA	collagen type VI alpha 2 chain [Source:HGNC Symbol;Acc:HGNC:2212]	protein_coding;processed_transcript;retained_intron	DOID:0080000(muscular_disease);DOID:17(musculoskeletal_system_disease);DOID:225(syndrome);DOID:423(myopathy);DOID:440(neuromuscular_disease);DOID:4(disease);DOID:66(muscle_tissue_disease);DOID:7(disease_of_anatomical_entity);DOID:863(nervous_system_disease);DOID:870(neuropathy);DOID:913(atrophic_muscular_disease);DOID:9884(muscular_dystrophy)	R-HSA-1564112(Collagen type VI degradation by MMP2,9,11);R-HSA-1614460(Dimerization of procollagen type VI);R-HSA-1614461(Tetramerization of procollagen VI);R-HSA-1650808(Prolyl 4-hydroxylase converts collagen prolines to 4-hydroxyprolines);R-HSA-1980233(Collagen prolyl 3-hydroxylase converts 4-Hyp collagen to 3,4-Hyp collagen);R-HSA-1981104(Procollagen lysyl hydroxylases convert collagen lysines…	17.0034	16.7613	22.6935	15.7231	14.8802	13.7429	1.27312	0.348373	0.00358479	0.362301	up	no
ENSG00000177051	FBXO46	23403	ENST00000317683;ENST00000591686;ENST00000586899	GO:0005515(protein binding);GO:0005515(protein binding)	NA	NA	NA	NA	F-box protein 46 [Source:HGNC Symbol;Acc:HGNC:25069]	protein_coding	NA	NA	1.84327	1.94584	2.53529	1.73763	1.05757	1.19917	1.58333	0.662961	0.00358692	0.362301	up	no
ENSG00000063176	SPHK2	56848	ENST00000593308;ENST00000599029;ENST00000600537;ENST00000245222;ENST00000597434;ENST00000601712;ENST00000598088;ENST00000598574;ENST00000340932;ENST00000599748	GO:0000166(nucleotide binding);GO:0000786(nucleosome);GO:0001568(blood vessel development);GO:0001727(lipid kinase activity);GO:0002720(positive regulation of cytokine production involved in immune response);GO:0003376(sphingosine-1-phosphate receptor signaling pathway);GO:0003951(NAD+ kinase activity);GO:0005515(protein binding);GO:0005524(ATP binding);GO:0005634(nucleus);GO:0005654(nucleoplasm)…	00600(Sphingolipid metabolism);01100(Metabolic pathways);04020(Calcium signaling pathway);04071(Sphingolipid signaling pathway);04072(Phospholipase D signaling pathway);04370(VEGF signaling pathway);04371(Apelin signaling pathway);04666(Fc gamma R-mediated phagocytosis);05152(Tuberculosis);05152(Tuberculosis)	K04718	EC:2.7.1.91	NA	sphingosine kinase 2 [Source:HGNC Symbol;Acc:HGNC:18859]	protein_coding;non_stop_decay;retained_intron	DOID:0080001(bone_disease);DOID:14566(disease_of_cellular_proliferation);DOID:162(cancer);DOID:17(musculoskeletal_system_disease);DOID:3342(bone_inflammation_disease);DOID:4(disease);DOID:7148(rheumatoid_arthritis);DOID:7(disease_of_anatomical_entity);DOID:848(arthritis)	R-HSA-428214(sphinganine (dihydrosphingosine) +ATP => sphinganine 1-phosphate + ADP);R-HSA-9695917(SPHK2 binds SPHK2 inhibitors);R-HSA-9695949(SPHK2 phosphorylates SPG to S1P)	2.20964	2.08813	2.23567	1.80904	1.38905	1.68995	1.33662	0.418589	0.0036006	0.362584	up	no
ENSG00000117305	HMGCL	3155	ENST00000496907;ENST00000509389;ENST00000374490;ENST00000374487;ENST00000479458;ENST00000498698;ENST00000436439;ENST00000513148	GO:0000287(magnesium ion binding);GO:0003824(catalytic activity);GO:0004419(hydroxymethylglutaryl-CoA lyase activity);GO:0005198(structural molecule activity);GO:0005739(mitochondrion);GO:0005759(mitochondrial matrix);GO:0005777(peroxisome);GO:0005782(peroxisomal matrix);GO:0005829(cytosol);GO:0006552(leucine catabolic process);GO:0006629(lipid metabolic process);GO:0007005(mitochondrion organiza…	00072(Synthesis and degradation of ketone bodies);00280(Valine, leucine and isoleucine degradation);00650(Butanoate metabolism);01100(Metabolic pathways);04146(Peroxisome);04146(Peroxisome)	K01640	EC:4.1.3.4	NA	3-hydroxy-3-methylglutaryl-CoA lyase [Source:HGNC Symbol;Acc:HGNC:5005]	processed_transcript;protein_coding;retained_intron	NA	R-HSA-74180(HMG CoA => acetoacetic acid + acetyl CoA);R-HSA-9033233(PEX5S,L binds cargo proteins containing PTS1);R-HSA-9033235(Cargo of PEX5S,L translocates from the cytosol to the peroxisomal matrix);R-HSA-9033236(PEX5S,L:Cargo binds PEX13:PEX14:PEX2:PEX10:PEX12 (Docking and Translocation Module))	4.29737	4.25622	3.74795	5.19377	5.55788	4.64406	0.799024	-0.323689	0.00368137	0.367404	down	no
ENSG00000125780	TGM3	7053	ENST00000381458;ENST00000463090	GO:0003810(protein-glutamine gamma-glutamyltransferase activity);GO:0003824(catalytic activity);GO:0005198(structural molecule activity);GO:0005509(calcium ion binding);GO:0005737(cytoplasm);GO:0016740(transferase activity);GO:0016746(acyltransferase activity);GO:0018149(peptide cross-linking);GO:0030216(keratinocyte differentiation);GO:0031069(hair follicle morphogenesis);GO:0031234(extrinsic co…	NA	K05620	EC:2.3.2.13	NA	transglutaminase 3 [Source:HGNC Symbol;Acc:HGNC:11779]	protein_coding;processed_transcript	DOID:0050687(cell_type_cancer);DOID:14566(disease_of_cellular_proliferation);DOID:162(cancer);DOID:1749(squamous_cell_carcinoma);DOID:225(syndrome);DOID:305(carcinoma);DOID:4(disease)	NA	0	0	0	3.21545	3.87919	0	4.22855e-05	-14.5295	0.0037125	0.367404	down	yes
ENSG00000214022	REPIN1	29803	ENST00000475514;ENST00000469309;ENST00000519397;ENST00000466559;ENST00000482680;ENST00000397281;ENST00000522266;ENST00000489432;ENST00000479668;ENST00000487455;ENST00000488943;ENST00000467980;ENST00000444957;ENST00000486714;ENST00000473391;ENST00000518462;ENST00000495535;ENST00000425389	GO:0003677(DNA binding);GO:0003723(RNA binding);GO:0005515(protein binding);GO:0005634(nucleus);GO:0005654(nucleoplasm);GO:0005664(nuclear origin of replication recognition complex);GO:0005694(chromosome);GO:0006260(DNA replication);GO:0006357(regulation of transcription by RNA polymerase II);GO:0043035(chromatin insulator sequence binding);GO:0046872(metal ion binding);GO:0046872(metal ion bindi…	NA	NA	NA	zf-C2H2	replication initiator 1 [Source:HGNC Symbol;Acc:HGNC:17922]	protein_coding;retained_intron;nonsense_mediated_decay;processed_transcript	NA	NA	22.4304	25.242	35.8618	20.8305	18.6649	22.7886	1.34118	0.423505	0.00371315	0.367404	up	no
ENSG00000224316	GTF2IP5	100420546	ENST00000414608	NA	NA	NA	NA	NA	general transcription factor IIi pseudogene 5 [Source:HGNC Symbol;Acc:HGNC:51717]	unprocessed_pseudogene	NA	NA	0	0	0	0.449862	0.2375	0	0.000436451	-11.1619	0.0037134	0.367404	down	yes
ENSG00000263266	RPS7P1	388363	ENST00000571702	NA	NA	NA	NA	NA	ribosomal protein S7 pseudogene 1 [Source:HGNC Symbol;Acc:HGNC:17081]	processed_pseudogene	NA	NA	80.169	77.975	77.8245	97.0647	90.4695	89.7178	0.851098	-0.232603	0.003714	0.367404	down	no
ENSG00000136997	MYC	4609	ENST00000259523;ENST00000377970;ENST00000652288;ENST00000524013;ENST00000641252;ENST00000520751;ENST00000621592;ENST00000517291;ENST00000641036	GO:0000082(G1/S transition of mitotic cell cycle);GO:0000122(negative regulation of transcription by RNA polymerase II);GO:0000165(MAPK cascade);GO:0000785(chromatin);GO:0000978(RNA polymerase II cis-regulatory region sequence-specific DNA binding);GO:0000981(DNA-binding transcription factor activity, RNA polymerase II-specific);GO:0001046(core promoter sequence-specific DNA binding);GO:0001221(t…	04010(MAPK signaling pathway);04012(ErbB signaling pathway);04110(Cell cycle);04151(PI3K-Akt signaling pathway);04218(Cellular senescence);04310(Wnt signaling pathway);04350(TGF-beta signaling pathway);04390(Hippo signaling pathway);04550(Signaling pathways regulating pluripotency of stem cells);04630(JAK-STAT signaling pathway);04919(Thyroid hormone signaling pathway);05132(Salmonella infection)…	NA	NA	bHLH	MYC proto-oncogene, bHLH transcription factor [Source:HGNC Symbol;Acc:HGNC:7553]	protein_coding;processed_transcript	DOID:0014667(disease_of_metabolism);DOID:0050013(carbohydrate_metabolism_disease);DOID:0050117(disease_by_infectious_agent);DOID:0050155(sensory_system_disease);DOID:0050177(monogenic_disease);DOID:0050615(respiratory_system_cancer);DOID:0050686(organ_system_cancer);DOID:0050687(cell_type_cancer);DOID:0050736(autosomal_dominant_disease);DOID:0050737(autosomal_recessive_disease);DOID:0050739(autos…	R-HSA-1484099(MYC trancscription is negatively regulated by SMAD2/3:SMAD4:RBL1:E2F4/5:DP1/2 complex);R-HSA-188345(The CDC25A gene transcription is stimulated by MYC and E2F1 and inhibited by the DREAM complex);R-HSA-1980067(NOTCH1 stimulates MYC transcription);R-HSA-2220985(NOTCH1 PEST domain mutants stimulate MYC transcription);R-HSA-4411357(TCF7L1/TCF7L2/LEF1:CTNNB1 promote transcription of the…	44.1961	48.0002	44.528	38.5923	31.8904	40.8874	1.22766	0.295908	0.00371738	0.367404	up	no
ENSG00000034510	TMSB10	9168	ENST00000233143	GO:0003779(actin binding);GO:0003785(actin monomer binding);GO:0005515(protein binding);GO:0005737(cytoplasm);GO:0005856(cytoskeleton);GO:0007015(actin filament organization);GO:0030334(regulation of cell migration);GO:0042989(sequestering of actin monomers)	NA	NA	NA	NA	thymosin beta 10 [Source:HGNC Symbol;Acc:HGNC:11879]	protein_coding	DOID:0050686(organ_system_cancer);DOID:0050687(cell_type_cancer);DOID:0060056(hypersensitivity_reaction_disease);DOID:14566(disease_of_cellular_proliferation);DOID:1575(rheumatic_disease);DOID:162(cancer);DOID:170(endocrine_gland_cancer);DOID:1781(thyroid_cancer);DOID:17(musculoskeletal_system_disease);DOID:2914(immune_system_disease);DOID:2994(germ_cell_cancer);DOID:3963(thyroid_carcinoma);DOID:…	NA	1726.48	1595.5	1579.56	1853.45	1954.83	1817.69	0.871234	-0.198868	0.00372563	0.367404	down	no
ENSG00000068137	PLEKHH3	79990	ENST00000592974;ENST00000591196;ENST00000591476;ENST00000293349;ENST00000591490;ENST00000591022;ENST00000456950;ENST00000587627	GO:0005615(extracellular space);GO:0005856(cytoskeleton);GO:0007165(signal transduction);GO:0007165(signal transduction)	NA	NA	NA	NA	pleckstrin homology, MyTH4 and FERM domain containing H3 [Source:HGNC Symbol;Acc:HGNC:26105]	processed_transcript;nonsense_mediated_decay;retained_intron;protein_coding	NA	NA	1.41419	1.47419	2.78627	1.30186	1.04355	1.09848	1.64774	0.720492	0.00377514	0.370654	up	no
ENSG00000142178	SIK1	150094,102724428	ENST00000270162;ENST00000644689;ENST00000644871;ENST00000644276;ENST00000478426	GO:0000166(nucleotide binding);GO:0000287(magnesium ion binding);GO:0002028(regulation of sodium ion transport);GO:0004672(protein kinase activity);GO:0004674(protein serine/threonine kinase activity);GO:0004712(protein serine/threonine/tyrosine kinase activity);GO:0005515(protein binding);GO:0005524(ATP binding);GO:0005634(nucleus);GO:0005737(cytoplasm);GO:0006468(protein phosphorylation);GO:000…	04922(Glucagon signaling pathway);04922(Glucagon signaling pathway)	K19008	EC:2.7.11.1	NA	salt inducible kinase 1 [Source:HGNC Symbol;Acc:HGNC:11142]	protein_coding;retained_intron	NA	R-HSA-549533(Expression of PERIOD-1)	5.71872	7.44088	8.22665	5.89908	5.17349	5.18451	1.3155	0.395616	0.00378083	0.370654	up	no
ENSG00000007376	RPUSD1	113000	ENST00000007264;ENST00000565377;ENST00000561734;ENST00000567114;ENST00000562070;ENST00000569601;ENST00000563560;ENST00000565809;ENST00000567283;ENST00000565503	GO:0000455(enzyme-directed rRNA pseudouridine synthesis);GO:0001522(pseudouridine synthesis);GO:0003674(molecular_function);GO:0003723(RNA binding);GO:0005515(protein binding);GO:0005575(cellular_component);GO:0008150(biological_process);GO:0009451(RNA modification);GO:0009982(pseudouridine synthase activity);GO:0009982(pseudouridine synthase activity)	NA	NA	NA	NA	RNA pseudouridine synthase domain containing 1 [Source:HGNC Symbol;Acc:HGNC:14173]	protein_coding;nonsense_mediated_decay	NA	NA	7.67074	8.6072	9.48574	6.77281	4.17269	6.98352	1.43698	0.523041	0.00382227	0.373618	up	no
ENSG00000269821	KCNQ1OT1	10984	ENST00000597346	GO:0005730(nucleolus)	NA	NA	NA	NA	KCNQ1 opposite strand/antisense transcript 1 [Source:HGNC Symbol;Acc:HGNC:6295]	lncRNA	NA	NA	0.125703	0.143455	0.189541	0.10414	0.111909	0.115375	1.38402	0.46887	0.00385097	0.375289	up	no
ENSG00000104081	BMF	90427	ENST00000559701;ENST00000558057;ENST00000561282;ENST00000397573;ENST00000354670;ENST00000557870;ENST00000558774;ENST00000561360;ENST00000560430	GO:0001669(acrosomal vesicle);GO:0005515(protein binding);GO:0005741(mitochondrial outer membrane);GO:0005829(cytosol);GO:0005886(plasma membrane);GO:0006915(apoptotic process);GO:0010507(negative regulation of autophagy);GO:0016459(myosin complex);GO:0031334(positive regulation of protein-containing complex assembly);GO:0034644(cellular response to UV);GO:0043065(positive regulation of apoptotic…	05206(MicroRNAs in cancer);05206(MicroRNAs in cancer)	NA	NA	NA	Bcl2 modifying factor [Source:HGNC Symbol;Acc:HGNC:24132]	protein_coding;processed_transcript	NA	R-HSA-139908(Phosphorylation of DLC2 by MAPK8);R-HSA-139909(Translocation of BMF to mitochondria);R-HSA-508163(BH3-only proteins associate with and inactivate anti-apoptotic BCL-2)	1.33705	1.4912	1.74887	1.91768	2.09262	2.07926	0.751635	-0.411897	0.00386188	0.375289	down	no
ENSG00000089157	RPLP0	6175	ENST00000550856;ENST00000551217;ENST00000548568;ENST00000552902;ENST00000546564;ENST00000551258;ENST00000551783;ENST00000552461;ENST00000550296;ENST00000551150;ENST00000228306;ENST00000546989;ENST00000551336;ENST00000547173;ENST00000549098;ENST00000547191;ENST00000547211;ENST00000546990;ENST00000547475;ENST00000549242;ENST00000548495;ENST00000552292;ENST00000313104;ENST00000392514;ENST00000548551	GO:0000027(ribosomal large subunit assembly);GO:0002181(cytoplasmic translation);GO:0003723(RNA binding);GO:0003735(structural constituent of ribosome);GO:0005515(protein binding);GO:0005634(nucleus);GO:0005737(cytoplasm);GO:0005783(endoplasmic reticulum);GO:0005829(cytosol);GO:0005840(ribosome);GO:0005925(focal adhesion);GO:0006412(translation);GO:0007595(lactation);GO:0010269(response to seleni…	03010(Ribosome);05171(Coronavirus disease - COVID-19);05171(Coronavirus disease - COVID-19)	NA	NA	NA	ribosomal protein lateral stalk subunit P0 [Source:HGNC Symbol;Acc:HGNC:10371]	protein_coding;retained_intron;nonsense_mediated_decay;processed_transcript	DOID:14566(disease_of_cellular_proliferation);DOID:162(cancer);DOID:4(disease)	R-HSA-141671(Polypeptide release from the eRF3-GDP:eRF1:mRNA:80S Ribosome complex);R-HSA-141673(GTP Hydrolysis by eRF3 bound to the eRF1:mRNA:polypeptide:80S Ribosome complex);R-HSA-141691(GTP bound eRF3:eRF1 complex binds the peptidyl tRNA:mRNA:80S Ribosome complex);R-HSA-156826(Dissociation of L13a from the 60s ribosomal subunit);R-HSA-156907(Aminoacyl-tRNA binds to the ribosome at the A-site);…	373.972	364.991	311.697	426.755	410.036	408.864	0.843461	-0.245608	0.00395209	0.382939	down	no
ENSG00000233429	HOTAIRM1	100506311	ENST00000425358;ENST00000429611;ENST00000428939;ENST00000434063;ENST00000593300	NA	NA	NA	NA	NA	HOXA transcript antisense RNA, myeloid-specific 1 [Source:HGNC Symbol;Acc:HGNC:37117]	lncRNA	NA	NA	4.7785	4.72841	8.10541	4.42923	3.47967	3.07102	1.60405	0.681718	0.00396445	0.383023	up	no
ENSG00000169972	PUSL1	126789	ENST00000379031;ENST00000470520;ENST00000493657;ENST00000463758;ENST00000467712	GO:0001522(pseudouridine synthesis);GO:0003723(RNA binding);GO:0005739(mitochondrion);GO:0008033(tRNA processing);GO:0009451(RNA modification);GO:0009982(pseudouridine synthase activity);GO:0016853(isomerase activity);GO:0031119(tRNA pseudouridine synthesis);GO:0043231(intracellular membrane-bounded organelle);GO:0106029(tRNA pseudouridine synthase activity);GO:0106029(tRNA pseudouridine synthase…	NA	NA	NA	NA	pseudouridine synthase like 1 [Source:HGNC Symbol;Acc:HGNC:26914]	protein_coding;processed_transcript;retained_intron	NA	NA	2.56379	3.11202	6.20663	2.54023	2.06794	2.25885	1.73036	0.791075	0.00400112	0.384475	up	no
ENSG00000288640	ENSG00000288640		ENST00000676282	NA	NA	NA	NA	NA	novel protein	nonsense_mediated_decay	NA	NA	0	0	0	0.079206	0	0.07732	0.00191661	-9.02722	0.00400254	0.384475	down	yes
ENSG00000120658	ENOX1	55068	ENST00000690772	GO:0003676(nucleic acid binding);GO:0003723(RNA binding);GO:0003756(protein disulfide isomerase activity);GO:0003954(NADH dehydrogenase activity);GO:0005515(protein binding);GO:0005576(extracellular region);GO:0005615(extracellular space);GO:0005886(plasma membrane);GO:0007624(ultradian rhythm);GO:0009897(external side of plasma membrane);GO:0015035(protein-disulfide reductase activity);GO:001602…	NA	NA	NA	NA	ecto-NOX disulfide-thiol exchanger 1 [Source:HGNC Symbol;Acc:HGNC:25474]	protein_coding	NA	NA	0	0	0	0.0725015	0	0.0619453	0.00223137	-8.80786	0.00403091	0.386087	down	yes
ENSG00000112033	PPARD	5467	ENST00000448077;ENST00000360694;ENST00000337400;ENST00000418635	GO:0000122(negative regulation of transcription by RNA polymerase II);GO:0000785(chromatin);GO:0000978(RNA polymerase II cis-regulatory region sequence-specific DNA binding);GO:0000981(DNA-binding transcription factor activity, RNA polymerase II-specific);GO:0001223(transcription coactivator binding);GO:0001227(DNA-binding transcription repressor activity, RNA polymerase II-specific);GO:0001890(p…	03320(PPAR signaling pathway);04310(Wnt signaling pathway);05200(Pathways in cancer);05221(Acute myeloid leukemia);05221(Acute myeloid leukemia)	NA	NA	THR-like	peroxisome proliferator activated receptor delta [Source:HGNC Symbol;Acc:HGNC:9235]	protein_coding	DOID:0014667(disease_of_metabolism);DOID:0050013(carbohydrate_metabolism_disease);DOID:0050615(respiratory_system_cancer);DOID:0050686(organ_system_cancer);DOID:0050828(artery_disease);DOID:0060072(benign_neoplasm);DOID:0060084(cell_type_benign_neoplasm);DOID:0060158(acquired_metabolic_disease);DOID:10591(pre_eclampsia);DOID:10603(glucose_intolerance);DOID:10763(hypertension);DOID:11054(urinary_b…	R-HSA-200406(CPT1A,B transfers PALM to CAR);R-HSA-203946(PDK isoforms phosphorylate lipo-PDH);R-HSA-376419(Formation of NR-MED1 Coactivator Complex);R-HSA-382096(Formation of NR-NCOR Corepressor Complex);R-HSA-5422942(RXRA:PPARD binds FABP5:atRA);R-HSA-5634100(FABP5 dissociates from RXRA:PPARD:atRA)	7.88789	8.33777	8.31109	10.2951	8.76383	11.2811	0.808723	-0.306282	0.00406561	0.386733	down	no
ENSG00000123689	G0S2	50486	ENST00000367029	GO:0003674(molecular_function);GO:0005515(protein binding);GO:0005739(mitochondrion);GO:0005811(lipid droplet);GO:0006915(apoptotic process);GO:0097191(extrinsic apoptotic signaling pathway);GO:0120162(positive regulation of cold-induced thermogenesis);GO:2001238(positive regulation of extrinsic apoptotic signaling pathway)	NA	NA	NA	NA	G0/G1 switch 2 [Source:HGNC Symbol;Acc:HGNC:30229]	protein_coding	DOID:14566(disease_of_cellular_proliferation);DOID:162(cancer);DOID:4(disease)	R-HSA-1989759(Expression of G0S2)	14.3469	18.2887	21.4823	8.96205	4.19902	10.4511	2.29195	1.19658	0.00406628	0.386733	up	yes
ENSG00000162302	RPS6KA4	8986	ENST00000528355;ENST00000528057;ENST00000532885;ENST00000532496;ENST00000530504;ENST00000334205;ENST00000531659;ENST00000530383	GO:0000166(nucleotide binding);GO:0000287(magnesium ion binding);GO:0001818(negative regulation of cytokine production);GO:0004672(protein kinase activity);GO:0004674(protein serine/threonine kinase activity);GO:0004711(ribosomal protein S6 kinase activity);GO:0004712(protein serine/threonine/tyrosine kinase activity);GO:0005515(protein binding);GO:0005524(ATP binding);GO:0005634(nucleus);GO:0005…	04010(MAPK signaling pathway);04668(TNF signaling pathway);04668(TNF signaling pathway)	K16510	EC:2.7.11.1	NA	ribosomal protein S6 kinase A4 [Source:HGNC Symbol;Acc:HGNC:10433]	nonsense_mediated_decay;protein_coding;retained_intron	NA	R-HSA-374696(Phosphorylation of L1 by p90rsk)	8.32714	9.03513	13.2174	7.55668	6.66242	8.08172	1.37123	0.455474	0.00407583	0.386733	up	no
ENSG00000105372	RPS19	6223	ENST00000598399;ENST00000598742;ENST00000600467;ENST00000598466;ENST00000593863;ENST00000601492	GO:0000028(ribosomal small subunit assembly);GO:0000462(maturation of SSU-rRNA from tricistronic rRNA transcript (SSU-rRNA, 5.8S rRNA, LSU-rRNA));GO:0002181(cytoplasmic translation);GO:0002548(monocyte chemotaxis);GO:0003723(RNA binding);GO:0003735(structural constituent of ribosome);GO:0005515(protein binding);GO:0005634(nucleus);GO:0005654(nucleoplasm);GO:0005730(nucleolus);GO:0005737(cytoplasm…	03010(Ribosome);05171(Coronavirus disease - COVID-19);05171(Coronavirus disease - COVID-19)	NA	NA	NA	ribosomal protein S19 [Source:HGNC Symbol;Acc:HGNC:10402]	nonsense_mediated_decay;protein_coding;retained_intron	DOID:12449(aplastic_anemia);DOID:1339(Diamond_Blackfan_anemia);DOID:1342(congenital_hypoplastic_anemia);DOID:2355(anemia);DOID:2914(immune_system_disease);DOID:4961(bone_marrow_disease);DOID:4(disease);DOID:74(hematopoietic_system_disease);DOID:7(disease_of_anatomical_entity)	R-HSA-141671(Polypeptide release from the eRF3-GDP:eRF1:mRNA:80S Ribosome complex);R-HSA-141673(GTP Hydrolysis by eRF3 bound to the eRF1:mRNA:polypeptide:80S Ribosome complex);R-HSA-141691(GTP bound eRF3:eRF1 complex binds the peptidyl tRNA:mRNA:80S Ribosome complex);R-HSA-156808(Formation of translation initiation complexes yielding circularized Ceruloplasmin mRNA in a 'closed-loop' conformation…	88.6011	78.268	72.5402	98.2532	93.6395	93.1321	0.839959	-0.251609	0.00409228	0.386733	down	no
ENSG00000104852	SNRNP70	6625	ENST00000601065;ENST00000221448;ENST00000599687;ENST00000544278;ENST00000597936;ENST00000595231;ENST00000598441;ENST00000401730;ENST00000598984;ENST00000601411	GO:0000398(mRNA splicing, via spliceosome);GO:0003676(nucleic acid binding);GO:0003723(RNA binding);GO:0003729(mRNA binding);GO:0005515(protein binding);GO:0005634(nucleus);GO:0005654(nucleoplasm);GO:0005681(spliceosomal complex);GO:0005685(U1 snRNP);GO:0006397(mRNA processing);GO:0016607(nuclear speck);GO:0017069(snRNA binding);GO:0030619(U1 snRNA binding);GO:0043462(regulation of ATP-dependent …	03040(Spliceosome);03040(Spliceosome)	NA	NA	NA	small nuclear ribonucleoprotein U1 subunit 70 [Source:HGNC Symbol;Acc:HGNC:11150]	nonsense_mediated_decay;protein_coding;retained_intron	DOID:0060056(hypersensitivity_reaction_disease);DOID:17(musculoskeletal_system_disease);DOID:2914(immune_system_disease);DOID:3492(mixed_connective_tissue_disease);DOID:417(hypersensitivity_reaction_type_II_disease);DOID:4(disease);DOID:65(connective_tissue_disease);DOID:7(disease_of_anatomical_entity);DOID:854(collagen_disease);DOID:8857(lupus_erythematosus)	R-HSA-72107(Formation of the Spliceosomal E complex);R-HSA-72124(Formation of the Spliceosomal A Complex);R-HSA-72127(Formation of the Spliceosomal B Complex);R-HSA-72130(Formation of an intermediate Spliceosomal C complex)	21.066	23.5739	27.9085	18.6961	17.6041	21.498	1.2552	0.327919	0.00410443	0.386733	up	no
ENSG00000013588	GPRC5A	9052	ENST00000014914;ENST00000534831;ENST00000542056;ENST00000537783;ENST00000540125	GO:0004930(G protein-coupled receptor activity);GO:0005515(protein binding);GO:0005730(nucleolus);GO:0005886(plasma membrane);GO:0005887(integral component of plasma membrane);GO:0007165(signal transduction);GO:0007175(negative regulation of epidermal growth factor-activated receptor activity);GO:0007186(G protein-coupled receptor signaling pathway);GO:0016020(membrane);GO:0016021(integral compon…	NA	NA	NA	NA	G protein-coupled receptor class C group 5 member A [Source:HGNC Symbol;Acc:HGNC:9836]	protein_coding;processed_transcript;retained_intron	DOID:0050687(cell_type_cancer);DOID:14566(disease_of_cellular_proliferation);DOID:162(cancer);DOID:2994(germ_cell_cancer);DOID:4766(embryoma);DOID:4(disease);DOID:688(embryonal_cancer)	NA	2.45194	2.15756	2.84334	2.05131	1.31778	1.88669	1.41803	0.503887	0.00411842	0.386733	up	no
ENSG00000168065	SLC22A11	55867	ENST00000377585;ENST00000460745;ENST00000301891;ENST00000478051	GO:0005452(solute:inorganic anion antiporter activity);GO:0005515(protein binding);GO:0005886(plasma membrane);GO:0005887(integral component of plasma membrane);GO:0006811(ion transport);GO:0008514(organic anion transmembrane transporter activity);GO:0009897(external side of plasma membrane);GO:0015347(sodium-independent organic anion transmembrane transporter activity);GO:0015698(inorganic anion…	NA	NA	NA	NA	solute carrier family 22 member 11 [Source:HGNC Symbol;Acc:HGNC:18120]	protein_coding;retained_intron	DOID:0014667(disease_of_metabolism);DOID:0060158(acquired_metabolic_disease);DOID:0080001(bone_disease);DOID:0080005(bone_remodeling_disease);DOID:0080011(bone_resorption_disease);DOID:11476(osteoporosis);DOID:17(musculoskeletal_system_disease);DOID:1920(hyperuricemia);DOID:4(disease);DOID:7(disease_of_anatomical_entity)	R-HSA-561059(OAT2 and OAT4 mediate transport of sulphate conjugates)	0.123675	0.127815	0.0650336	0.0148762	0.0348892	0.0341288	3.77288	1.91567	0.00412669	0.386733	up	yes
ENSG00000131037	EPS8L1	54869	ENST00000585347;ENST00000592102;ENST00000592824;ENST00000587786;ENST00000589694;ENST00000201647;ENST00000592318;ENST00000587715	GO:0003779(actin binding);GO:0005085(guanyl-nucleotide exchange factor activity);GO:0005515(protein binding);GO:0005737(cytoplasm);GO:0005829(cytosol);GO:0005886(plasma membrane);GO:0007266(Rho protein signal transduction);GO:0016301(kinase activity);GO:0016310(phosphorylation);GO:0032587(ruffle membrane);GO:0032991(protein-containing complex);GO:0035023(regulation of Rho protein signal transduct…	NA	NA	NA	NA	EPS8 like 1 [Source:HGNC Symbol;Acc:HGNC:21295]	processed_transcript;retained_intron;nonsense_mediated_decay;protein_coding	NA	NA	0.00541049	0.0167793	0.0455625	0.155145	0.234879	0.0209431	0.16486	-2.60068	0.00413071	0.386733	down	yes
ENSG00000233077	LINC01271	101927586	ENST00000689787;ENST00000441214	NA	NA	NA	NA	NA	long intergenic non-protein coding RNA 1271 [Source:HGNC Symbol;Acc:HGNC:50327]	lncRNA	NA	NA	0.254789	0.23623	0.215017	0.142394	0.0925067	0.0605241	2.3899	1.25695	0.00415255	0.386733	up	yes
ENSG00000052802	MSMO1	6307	ENST00000504317;ENST00000261507;ENST00000505270;ENST00000393766;ENST00000507013	GO:0000254(C-4 methylsterol oxidase activity);GO:0005506(iron ion binding);GO:0005515(protein binding);GO:0005783(endoplasmic reticulum);GO:0005789(endoplasmic reticulum membrane);GO:0005886(plasma membrane);GO:0006629(lipid metabolic process);GO:0006631(fatty acid metabolic process);GO:0006694(steroid biosynthetic process);GO:0006695(cholesterol biosynthetic process);GO:0008202(steroid metabolic…	00100(Steroid biosynthesis);01100(Metabolic pathways);01100(Metabolic pathways)	K07750	EC:1.14.18.9	NA	methylsterol monooxygenase 1 [Source:HGNC Symbol;Acc:HGNC:10545]	protein_coding	DOID:0080015(physical_disorder);DOID:10907(microcephaly);DOID:2490(congenital_nervous_system_abnormality);DOID:4(disease)	R-HSA-194641(4,4-dimethylcholesta-8(9),24-dien-3beta-ol is oxidized to 4-methyl,4-carboxycholesta-8(9),24-dien-3beta-ol);R-HSA-194669(4-methylcholesta-8(9),24-dien-3beta-ol is oxidized to 4-carboxycholesta-8(9),24-dien-3beta-ol)	50.5229	50.2456	54.1448	60.7188	55.4637	67.2	0.844755	-0.243394	0.00415418	0.386733	down	no
ENSG00000132002	DNAJB1	3337	ENST00000598692;ENST00000679223;ENST00000396969;ENST00000601533;ENST00000677790;ENST00000598235;ENST00000594099;ENST00000676577;ENST00000677204;ENST00000254322;ENST00000676971;ENST00000678098;ENST00000678009;ENST00000595139;ENST00000678628;ENST00000596853;ENST00000677848;ENST00000601087	GO:0000122(negative regulation of transcription by RNA polymerase II);GO:0001671(ATPase activator activity);GO:0003714(transcription corepressor activity);GO:0005515(protein binding);GO:0005634(nucleus);GO:0005654(nucleoplasm);GO:0005730(nucleolus);GO:0005737(cytoplasm);GO:0005829(cytosol);GO:0006457(protein folding);GO:0006986(response to unfolded protein);GO:0014069(postsynaptic density);GO:003…	04141(Protein processing in endoplasmic reticulum);05164(Influenza A);05164(Influenza A)	NA	NA	NA	DnaJ heat shock protein family (Hsp40) member B1 [Source:HGNC Symbol;Acc:HGNC:5270]	protein_coding;processed_transcript	DOID:0050117(disease_by_infectious_agent);DOID:0050686(organ_system_cancer);DOID:14566(disease_of_cellular_proliferation);DOID:150(disease_of_mental_health);DOID:1561(cognitive_disorder);DOID:162(cancer);DOID:2043(hepatitis_B);DOID:2237(hepatitis);DOID:2468(psychotic_disorder);DOID:3118(hepatobiliary_disease);DOID:3119(gastrointestinal_system_cancer);DOID:3312(bipolar_disorder);DOID:3324(mood_dis…	R-HSA-3371422(ATP hydrolysis by HSP70);R-HSA-3371467(SIRT1 deacetylates HSF1);R-HSA-3371503(STIP1(HOP) binds HSP90 and HSP70:HSP40:nascent protein);R-HSA-3371518(SIRT1 binds to HSF1);R-HSA-3371554(HSF1 acetylation at Lys80);R-HSA-3371590(HSP70 binds to HSP40:nascent protein);R-HSA-5082356(HSF1-mediated gene expression);R-HSA-5082369(Acetylated HSF1 dissociates from DNA);R-HSA-5082384(HSP70:DNAJB1…	14.2369	13.7761	10.3348	10.1655	10.1969	9.89352	1.26745	0.341925	0.00416528	0.386733	up	no
ENSG00000255152	MSH5-SAPCD1	100532732	ENST00000493662;ENST00000498473;ENST00000491552;ENST00000476085	GO:0000166(nucleotide binding);GO:0003677(DNA binding);GO:0005524(ATP binding);GO:0005634(nucleus);GO:0006281(DNA repair);GO:0006298(mismatch repair);GO:0006974(cellular response to DNA damage stimulus);GO:0030983(mismatched DNA binding);GO:0032301(MutSalpha complex);GO:0140664(ATP-dependent DNA damage sensor activity);GO:0140664(ATP-dependent DNA damage sensor activity)	NA	NA	NA	NA	MSH5-SAPCD1 readthrough (NMD candidate) [Source:HGNC Symbol;Acc:HGNC:41994]	nonsense_mediated_decay;processed_transcript	NA	NA	2.53632	2.31426	3.09069	3.85767	2.92855	4.25045	0.719537	-0.47486	0.00418794	0.387298	down	no
ENSG00000106366	SERPINE1	5054	ENST00000223095	GO:0001525(angiogenesis);GO:0002020(protease binding);GO:0004867(serine-type endopeptidase inhibitor activity);GO:0005102(signaling receptor binding);GO:0005515(protein binding);GO:0005576(extracellular region);GO:0005615(extracellular space);GO:0005886(plasma membrane);GO:0010466(negative regulation of peptidase activity);GO:0010469(regulation of signaling receptor activity);GO:0010757(negative …	04066(HIF-1 signaling pathway);04115(p53 signaling pathway);04218(Cellular senescence);04371(Apelin signaling pathway);04390(Hippo signaling pathway);04610(Complement and coagulation cascades);04933(AGE-RAGE signaling pathway in diabetic complications);05142(Chagas disease)	NA	NA	NA	serpin family E member 1 [Source:HGNC Symbol;Acc:HGNC:8583]	protein_coding	DOID:0014667(disease_of_metabolism);DOID:0050013(carbohydrate_metabolism_disease);DOID:0050117(disease_by_infectious_agent);DOID:0050155(sensory_system_disease);DOID:0050161(lower_respiratory_tract_disease);DOID:0050177(monogenic_disease);DOID:0050338(primary_bacterial_infectious_disease);DOID:0050621(respiratory_system_benign_neoplasm);DOID:0050686(organ_system_cancer);DOID:0050687(cell_type_can…	R-HSA-158795(fibrin multimer, crosslinked:tissue plasminogen activator (one-chain) + plasminogen activator inhibitor 1 -> fibrin multimer, crosslinked:tissue plasminogen activator (one-chain):plasminogen activator inhibitor 1);R-HSA-158800(fibrin multimer, crosslinked:tissue plasminogen activator (two-chain) + plasminogen activator inhibitor 1 -> fibrin multimer, crosslinked:tissue plasminogen ac…	1089.5	1041.52	964.202	1216.44	1151.3	1210.9	0.864917	-0.209366	0.00419461	0.387298	down	no
ENSG00000186193	SAPCD2	89958	ENST00000409687	GO:0000132(establishment of mitotic spindle orientation);GO:0005515(protein binding);GO:0005634(nucleus);GO:0005654(nucleoplasm);GO:0005730(nucleolus);GO:0005737(cytoplasm);GO:0005829(cytosol);GO:0005886(plasma membrane);GO:0005923(bicellular tight junction);GO:0005938(cell cortex);GO:0007049(cell cycle);GO:0008284(positive regulation of cell population proliferation);GO:0016020(membrane);GO:0016…	NA	NA	NA	NA	suppressor APC domain containing 2 [Source:HGNC Symbol;Acc:HGNC:28055]	protein_coding	NA	NA	22.77	25.5759	32.7714	23.3358	15.2671	20.7881	1.36582	0.449768	0.00420878	0.387534	up	no
ENSG00000100941	PNN	5411	ENST00000216832;ENST00000553331;ENST00000556530;ENST00000554117;ENST00000557680;ENST00000554902	GO:0000398(mRNA splicing, via spliceosome);GO:0003677(DNA binding);GO:0003723(RNA binding);GO:0005198(structural molecule activity);GO:0005515(protein binding);GO:0005634(nucleus);GO:0005681(spliceosomal complex);GO:0005882(intermediate filament);GO:0005886(plasma membrane);GO:0005911(cell-cell junction);GO:0006397(mRNA processing);GO:0007155(cell adhesion);GO:0008380(RNA splicing);GO:0016020(mem…	03013(RNA transport);03015(mRNA surveillance pathway);03015(mRNA surveillance pathway)	NA	NA	NA	pinin, desmosome associated protein [Source:HGNC Symbol;Acc:HGNC:9162]	protein_coding;retained_intron;processed_transcript	NA	NA	16.8781	15.9741	19.8739	13.009	15.24	14.7799	1.22536	0.293211	0.00423005	0.388126	up	no
ENSG00000131746	TNS4	84951	ENST00000254051;ENST00000582747;ENST00000394072;ENST00000497303	GO:0003779(actin binding);GO:0005515(protein binding);GO:0005737(cytoplasm);GO:0005829(cytosol);GO:0005856(cytoskeleton);GO:0005925(focal adhesion);GO:0006915(apoptotic process);GO:0008104(protein localization);GO:0030054(cell junction);GO:0030054(cell junction)	NA	NA	NA	NA	tensin 4 [Source:HGNC Symbol;Acc:HGNC:24352]	protein_coding;retained_intron	DOID:0050686(organ_system_cancer);DOID:0060083(immune_system_cancer);DOID:14566(disease_of_cellular_proliferation);DOID:1612(breast_cancer);DOID:162(cancer);DOID:3275(thymoma);DOID:3277(thymus_cancer);DOID:3459(breast_carcinoma);DOID:4(disease);DOID:5093(thoracic_cancer)	R-HSA-8875531(MET binds TNS4)	0.514754	1.01195	1.35719	0.241009	0.616431	0.517316	2.09775	1.06884	0.00423939	0.388126	up	yes
ENSG00000226472	ENSG00000226472		ENST00000418254;ENST00000544329;ENST00000613860;ENST00000222396;ENST00000612219;ENST00000625497;ENST00000637279	NA	NA	NA	NA	NA	tetraspanin family pseudogene	processed_transcript;transcribed_unprocessed_pseudogene	NA	NA	0.47401	0.483507	0.649062	0.222269	0.276635	0.180304	2.36537	1.24207	0.00425015	0.388126	up	yes
ENSG00000184967	NOC4L	79050	ENST00000330579;ENST00000538784;ENST00000541954;ENST00000535343	GO:0003723(RNA binding);GO:0005515(protein binding);GO:0005634(nucleus);GO:0005654(nucleoplasm);GO:0005730(nucleolus);GO:0006364(rRNA processing);GO:0016020(membrane);GO:0016021(integral component of membrane);GO:0030692(Noc4p-Nop14p complex);GO:0031965(nuclear membrane);GO:0032040(small-subunit processome);GO:0042254(ribosome biogenesis);GO:0042254(ribosome biogenesis)	NA	NA	NA	NA	nucleolar complex associated 4 homolog [Source:HGNC Symbol;Acc:HGNC:28461]	protein_coding;retained_intron;processed_transcript	NA	R-HSA-6790906(EMG1 of the SSU processome methylates pseudouridine-1248 of 18S rRNA yielding N(1)-methylpseudouridine-1248);R-HSA-6791221(30S pre-rRNA is nucleolytically processed at site 1 to yield 21S pre-rRNA);R-HSA-6791222(21S pre-rRNA is nucleolytically processed at site E (site2a) to yield 18SE pre-rRNA);R-HSA-6791227(47S pre-rRNA is nucleolytically processed at A' (01,A1), site A0, and site…	8.83721	11.1849	11.0072	8.2949	6.77126	8.41968	1.32119	0.401839	0.00429066	0.389869	up	no
ENSG00000163909	HEYL	26508	ENST00000372852	GO:0000122(negative regulation of transcription by RNA polymerase II);GO:0000785(chromatin);GO:0000978(RNA polymerase II cis-regulatory region sequence-specific DNA binding);GO:0000981(DNA-binding transcription factor activity, RNA polymerase II-specific);GO:0001227(DNA-binding transcription repressor activity, RNA polymerase II-specific);GO:0001228(DNA-binding transcription activator activity, R…	04330(Notch signaling pathway);05165(Human papillomavirus infection);05200(Pathways in cancer);05224(Breast cancer)	NA	NA	bHLH	hes related family bHLH transcription factor with YRPW motif like [Source:HGNC Symbol;Acc:HGNC:4882]	protein_coding	DOID:0050686(organ_system_cancer);DOID:1192(peripheral_nervous_system_neoplasm);DOID:14566(disease_of_cellular_proliferation);DOID:162(cancer);DOID:2621(autonomic_nervous_system_neoplasm);DOID:3093(nervous_system_cancer);DOID:4(disease);DOID:769(neuroblastoma)	R-HSA-1980065(NOTCH1 stimulates HEY transcription);R-HSA-2220981(NOTCH1 PEST domain mutants stimulate HEY transcription);R-HSA-9013488(HEYL gene expression is stimulated by NOTCH3)	0.026403	0.022504	0.035769	0	0	0	282.253	8.14085	0.00430125	0.389869	up	yes
ENSG00000063169	BICRA	29998	ENST00000614245;ENST00000602258;ENST00000594866;ENST00000396720	GO:0000785(chromatin);GO:0005515(protein binding);GO:0005634(nucleus);GO:0006338(chromatin remodeling);GO:0006357(regulation of transcription by RNA polymerase II);GO:0008284(positive regulation of cell population proliferation);GO:0016514(SWI/SNF complex);GO:0045596(negative regulation of cell differentiation);GO:0045893(positive regulation of DNA-templated transcription);GO:0140288(GBAF complex…	NA	NA	NA	NA	BRD4 interacting chromatin remodeling complex associated protein [Source:HGNC Symbol;Acc:HGNC:4332]	protein_coding;retained_intron	NA	NA	0.895423	1.07758	1.85542	0.741881	0.811197	0.831999	1.60515	0.682712	0.00430433	0.389869	up	no
ENSG00000166897	ELFN2	114794	ENST00000402918;ENST00000451509;ENST00000435824;ENST00000414347;ENST00000415408	GO:0004864(protein phosphatase inhibitor activity);GO:0005515(protein binding);GO:0005615(extracellular space);GO:0016020(membrane);GO:0016021(integral component of membrane);GO:0031012(extracellular matrix);GO:0043086(negative regulation of catalytic activity);GO:0043086(negative regulation of catalytic activity)	NA	NA	NA	NA	extracellular leucine rich repeat and fibronectin type III domain containing 2 [Source:HGNC Symbol;Acc:HGNC:29396]	protein_coding;processed_transcript	NA	NA	21.581	22.5069	24.8033	19.0179	19.0748	20.7741	1.17029	0.226868	0.00432753	0.390567	up	no
ENSG00000149016	TUT1	64852	ENST00000308436;ENST00000463241;ENST00000478537;ENST00000494385;ENST00000469480;ENST00000476907	GO:0000166(nucleotide binding);GO:0003676(nucleic acid binding);GO:0003723(RNA binding);GO:0003730(mRNA 3'-UTR binding);GO:0004652(polynucleotide adenylyltransferase activity);GO:0005515(protein binding);GO:0005524(ATP binding);GO:0005634(nucleus);GO:0005654(nucleoplasm);GO:0005730(nucleolus);GO:0005829(cytosol);GO:0005847(mRNA cleavage and polyadenylation specificity factor complex);GO:0006378(m…	NA	K18709	EC:2.7.7.19;EC:2.7.7.52	NA	terminal uridylyl transferase 1, U6 snRNA-specific [Source:HGNC Symbol;Acc:HGNC:26184]	protein_coding;retained_intron;nonsense_mediated_decay	NA	NA	2.31969	1.85451	1.49081	1.42082	1.16365	1.13819	1.52176	0.605738	0.00433546	0.390567	up	no
ENSG00000158467	AHCYL2	23382	ENST00000474594;ENST00000490911;ENST00000460109;ENST00000491079;ENST00000325006;ENST00000461161;ENST00000466924;ENST00000446544;ENST00000477028;ENST00000492628	GO:0004013(adenosylhomocysteinase activity);GO:0005515(protein binding);GO:0005737(cytoplasm);GO:0005783(endoplasmic reticulum);GO:0005829(cytosol);GO:0006730(one-carbon metabolic process);GO:0016787(hydrolase activity);GO:0033353(S-adenosylmethionine cycle);GO:0043005(neuron projection);GO:0043231(intracellular membrane-bounded organelle);GO:0043231(intracellular membrane-bounded organelle)	00270(Cysteine and methionine metabolism);01100(Metabolic pathways);01100(Metabolic pathways)	K01251	EC:3.3.1.1	NA	adenosylhomocysteinase like 2 [Source:HGNC Symbol;Acc:HGNC:22204]	protein_coding;retained_intron;processed_transcript	NA	R-HSA-8878664(SLC4A4 cotransports Na+ with 3HCO3-)	2.83837	2.82292	2.82096	3.36565	3.38106	3.4102	0.835122	-0.259942	0.00435088	0.390899	down	no
ENSG00000103024	NME3	4832	ENST00000219302;ENST00000561637;ENST00000563498;ENST00000563367;ENST00000564252;ENST00000565379;ENST00000566600;ENST00000567271;ENST00000564628	GO:0000166(nucleotide binding);GO:0004550(nucleoside diphosphate kinase activity);GO:0005515(protein binding);GO:0005524(ATP binding);GO:0005829(cytosol);GO:0006165(nucleoside diphosphate phosphorylation);GO:0006183(GTP biosynthetic process);GO:0006228(UTP biosynthetic process);GO:0006241(CTP biosynthetic process);GO:0006915(apoptotic process);GO:0009117(nucleotide metabolic process);GO:0016301(k…	00230(Purine metabolism);00240(Pyrimidine metabolism);00983(Drug metabolism - other enzymes);01100(Metabolic pathways);01240(Biosynthesis of cofactors);01240(Biosynthesis of cofactors)	K00940	EC:2.7.4.6	NA	NME/NM23 nucleoside diphosphate kinase 3 [Source:HGNC Symbol;Acc:HGNC:7851]	protein_coding;retained_intron	NA	R-HSA-6806877(NME1:NME3 heterohexamer, NME2P1 phosphorylate NDPs to NTPs)	1.49837	1.72747	3.11799	1.39272	0.831819	0.787648	2.10605	1.07454	0.00443515	0.395761	up	yes
ENSG00000268975	MIA-RAB4B	100529262	ENST00000600729	NA	NA	NA	NA	NA	MIA-RAB4B readthrough (NMD candidate) [Source:HGNC Symbol;Acc:HGNC:48352]	nonsense_mediated_decay	NA	NA	0	0.188104	0.16216	0	0	0.000579	604.946	9.24066	0.00443565	0.395761	up	yes
ENSG00000197582	GPX1P1	441481	ENST00000388829	NA	NA	NA	NA	NA	glutathione peroxidase pseudogene 1 [Source:HGNC Symbol;Acc:HGNC:4560]	processed_pseudogene	NA	NA	1.85885	3.01348	6.85576	2.14645	1.16382	1.35431	2.51428	1.33015	0.00444909	0.395761	up	yes
ENSG00000125968	ID1	3397	ENST00000376112;ENST00000376105	GO:0000122(negative regulation of transcription by RNA polymerase II);GO:0001525(angiogenesis);GO:0005515(protein binding);GO:0005634(nucleus);GO:0005654(nucleoplasm);GO:0005737(cytoplasm);GO:0005794(Golgi apparatus);GO:0005813(centrosome);GO:0007179(transforming growth factor beta receptor signaling pathway);GO:0007420(brain development);GO:0008022(protein C-terminus binding);GO:0010621(negative…	04015(Rap1 signaling pathway);04350(TGF-beta signaling pathway);04390(Hippo signaling pathway);04550(Signaling pathways regulating pluripotency of stem cells);04550(Signaling pathways regulating pluripotency of stem cells)	NA	NA	bHLH	inhibitor of DNA binding 1, HLH protein [Source:HGNC Symbol;Acc:HGNC:5360]	protein_coding	DOID:0050155(sensory_system_disease);DOID:0050686(organ_system_cancer);DOID:0050687(cell_type_cancer);DOID:0050828(artery_disease);DOID:0060037(developmental_disorder_of_mental_health);DOID:0060040(pervasive_developmental_disorder);DOID:0060083(immune_system_cancer);DOID:0060100(musculoskeletal_system_cancer);DOID:0060116(sensory_system_cancer);DOID:10283(prostate_cancer);DOID:10534(stomach_cance…	R-HSA-3209165(ID1 sequesters ETS2);R-HSA-8979082(Phosphorylated ETS2 binds p16INK4A promoter);R-HSA-9613460(ID1 and ID3 gene expression)	7.66134	6.96721	21.4826	4.6669	2.82418	4.31075	3.05979	1.61343	0.00446594	0.395761	up	yes
ENSG00000110063	DCPS	28960	ENST00000263579;ENST00000529149;ENST00000648516;ENST00000530860	GO:0000288(nuclear-transcribed mRNA catabolic process, deadenylation-dependent decay);GO:0000290(deadenylation-dependent decapping of nuclear-transcribed mRNA);GO:0000340(RNA 7-methylguanosine cap binding);GO:0000932(P-body);GO:0004532(exoribonuclease activity);GO:0005515(protein binding);GO:0005634(nucleus);GO:0005654(nucleoplasm);GO:0005737(cytoplasm);GO:0005739(mitochondrion);GO:0005829(cytoso…	03018(RNA degradation);03018(RNA degradation)	K12584	EC:3.6.1.59	NA	decapping enzyme, scavenger [Source:HGNC Symbol;Acc:HGNC:29812]	protein_coding;retained_intron;processed_transcript	NA	R-HSA-429961(DCPS scavenges the 7-methylguanosine cap of mRNA)	3.74879	3.91944	3.63976	4.62839	4.284	4.58142	0.838014	-0.254955	0.00447434	0.395761	down	no
ENSG00000125743	SNRPD2	6633	ENST00000588599;ENST00000588301;ENST00000391932;ENST00000587367;ENST00000342669;ENST00000587579;ENST00000590212;ENST00000585392	GO:0000245(spliceosomal complex assembly);GO:0000387(spliceosomal snRNP assembly);GO:0000398(mRNA splicing, via spliceosome);GO:0003723(RNA binding);GO:0005515(protein binding);GO:0005634(nucleus);GO:0005654(nucleoplasm);GO:0005681(spliceosomal complex);GO:0005682(U5 snRNP);GO:0005685(U1 snRNP);GO:0005686(U2 snRNP);GO:0005687(U4 snRNP);GO:0005689(U12-type spliceosomal complex);GO:0005737(cytoplas…	03040(Spliceosome);03040(Spliceosome)	NA	NA	NA	small nuclear ribonucleoprotein D2 polypeptide [Source:HGNC Symbol;Acc:HGNC:11159]	protein_coding;processed_transcript	NA	R-HSA-156661(Formation of Exon Junction Complex);R-HSA-191763(snRNP:Snurportin complex formation);R-HSA-191784(snRNA Cap hypermethylation);R-HSA-191786(snRNP complex assembly);R-HSA-191790(Loading and methylation of Sm proteins onto SMN Complexes);R-HSA-191830(snRNP nuclear import and release);R-HSA-72107(Formation of the Spliceosomal E complex);R-HSA-72124(Formation of the Spliceosomal A Complex…	42.9213	39.8575	38.1569	49.8795	46.0681	47.0509	0.845713	-0.241759	0.00447623	0.395761	down	no
ENSG00000132361	CLUH	23277	ENST00000651024;ENST00000575014;ENST00000573641;ENST00000574210;ENST00000574166;ENST00000435359;ENST00000575624;ENST00000576885;ENST00000576309;ENST00000574426;ENST00000572129;ENST00000572014;ENST00000571539	GO:0003723(RNA binding);GO:0003729(mRNA binding);GO:0005515(protein binding);GO:0005737(cytoplasm);GO:0006996(organelle organization);GO:0007005(mitochondrion organization);GO:0048312(intracellular distribution of mitochondria);GO:0048312(intracellular distribution of mitochondria)	NA	NA	NA	NA	clustered mitochondria homolog [Source:HGNC Symbol;Acc:HGNC:29094]	protein_coding;retained_intron	NA	NA	11.0468	11.96	11.9193	9.24715	7.28961	10.6697	1.28374	0.360355	0.00450053	0.396856	up	no
ENSG00000174123	TLR10	81793	ENST00000308973	GO:0001817(regulation of cytokine production);GO:0002224(toll-like receptor signaling pathway);GO:0002376(immune system process);GO:0002755(MyD88-dependent toll-like receptor signaling pathway);GO:0003953(NAD+ nucleosidase activity);GO:0004888(transmembrane signaling receptor activity);GO:0005515(protein binding);GO:0005886(plasma membrane);GO:0005887(integral component of plasma membrane);GO:000…	NA	NA	NA	NA	toll like receptor 10 [Source:HGNC Symbol;Acc:HGNC:15634]	protein_coding	NA	R-HSA-168947(Ligand binds to TLR10);R-HSA-5602472(Defective IRAK4 does not form a complex with MyD88 within the TLR5 complex);R-HSA-5602603(IRAK4 deficiency blocks formation of the MyD88-IRAK4 Myddosome in the TLR5 pathway);R-HSA-975852(IRAK1/or IRAK2 binds to the activated IRAK4 :oligo MyD88:activated TLR5 or 10 complex);R-HSA-975853(Multiple IRAK1 autophosphorylation within the complex p-IRAK4:…	0.0210242	0.0120326	0.0509586	0	0	0	280.051	8.12955	0.00451418	0.397009	up	yes
ENSG00000253919	THAP12P7	100422712	ENST00000520248	NA	NA	NA	NA	NA	THAP domain containing 12 pseudogene 7 [Source:HGNC Symbol;Acc:HGNC:39574]	processed_pseudogene	NA	NA	0.237592	0.105198	0.196692	0.385033	0.27627	0.972769	0.330146	-1.59882	0.00458103	0.401829	down	yes
ENSG00000285584	ENSG00000285584		ENST00000692438;ENST00000688556;ENST00000700867	NA	NA	NA	NA	NA	novel transcript	lncRNA	NA	NA	0	0	0	0	0.0285136	0.0919011	0.00249139	-8.64883	0.00460421	0.402801	down	yes
ENSG00000159335	PTMS	5763	ENST00000309083;ENST00000540667;ENST00000389462;ENST00000538057	GO:0002376(immune system process);GO:0005634(nucleus);GO:0006260(DNA replication);GO:0042393(histone binding);GO:0043066(negative regulation of apoptotic process);GO:0045944(positive regulation of transcription by RNA polymerase II);GO:0045944(positive regulation of transcription by RNA polymerase II)	NA	NA	NA	NA	parathymosin [Source:HGNC Symbol;Acc:HGNC:9629]	protein_coding;processed_transcript	NA	NA	83.0602	73.3549	77.5534	89.0449	93.7064	88.2176	0.863452	-0.211813	0.00462313	0.403398	down	no
ENSG00000100258	LMF2	91289	ENST00000474879;ENST00000507607;ENST00000514938;ENST00000216080;ENST00000504717	GO:0005515(protein binding);GO:0005783(endoplasmic reticulum);GO:0005789(endoplasmic reticulum membrane);GO:0016020(membrane);GO:0016021(integral component of membrane);GO:0051604(protein maturation);GO:0051604(protein maturation)	NA	NA	NA	NA	lipase maturation factor 2 [Source:HGNC Symbol;Acc:HGNC:25096]	protein_coding;retained_intron	NA	R-HSA-6785178(LMF1,2 transport LIPC dimer from ER lumen to extracellular region);R-HSA-6785181(LMF1,2 bind LIPC dimer)	26.8904	27.1757	30.5568	25.5649	15.3043	21.7843	1.35065	0.43365	0.00472537	0.410868	up	no
ENSG00000278922	ENSG00000278922		ENST00000624451	NA	NA	NA	NA	NA	novel transcript	TEC	NA	NA	0.172609	0.194731	0.53924	0.018035	0.07958	0.060036	5.75055	2.5237	0.00473339	0.410868	up	yes
ENSG00000115919	KYNU	8942	ENST00000264170;ENST00000375773;ENST00000424385;ENST00000410015;ENST00000612147;ENST00000460143;ENST00000409512;ENST00000613664	GO:0003824(catalytic activity);GO:0005515(protein binding);GO:0005654(nucleoplasm);GO:0005737(cytoplasm);GO:0005739(mitochondrion);GO:0005829(cytosol);GO:0006569(tryptophan catabolic process);GO:0009435(NAD biosynthetic process);GO:0016787(hydrolase activity);GO:0019363(pyridine nucleotide biosynthetic process);GO:0019441(tryptophan catabolic process to kynurenine);GO:0019805(quinolinate biosynth…	00380(Tryptophan metabolism);01100(Metabolic pathways);01240(Biosynthesis of cofactors);01240(Biosynthesis of cofactors)	K01556	EC:3.7.1.3	NA	kynureninase [Source:HGNC Symbol;Acc:HGNC:6469]	protein_coding;nonsense_mediated_decay;retained_intron	DOID:0050828(artery_disease);DOID:10763(hypertension);DOID:10825(essential_hypertension);DOID:1287(cardiovascular_system_disease);DOID:178(vascular_disease);DOID:4(disease);DOID:7(disease_of_anatomical_entity)	R-HSA-71217(3-hydroxykynurenine + H2O => 3-hydroxyanthranilate + alanine)	0.198741	0.262738	0.273108	0.157768	0.151025	0.17277	1.52542	0.60921	0.00481793	0.416609	up	no
ENSG00000137962	ARHGAP29	9411	ENST00000482481;ENST00000260526;ENST00000370217;ENST00000546444	GO:0005096(GTPase activator activity);GO:0005515(protein binding);GO:0005737(cytoplasm);GO:0005829(cytosol);GO:0007165(signal transduction);GO:0007266(Rho protein signal transduction);GO:0030165(PDZ domain binding);GO:0032991(protein-containing complex);GO:0046872(metal ion binding);GO:0051056(regulation of small GTPase mediated signal transduction);GO:0090630(activation of GTPase activity);GO:00…	NA	NA	NA	NA	Rho GTPase activating protein 29 [Source:HGNC Symbol;Acc:HGNC:30207]	processed_transcript;protein_coding;retained_intron	NA	R-HSA-8981637(RHOA GAPs stimulate RHOA GTPase activity);R-HSA-9013144(RAC1 GAPs stimulate RAC1 GTPase activity);R-HSA-9013161(CDC42 GAPs stimulate CDC42 GTPase activity)	12.8972	12.3212	13.6015	10.4538	11.9154	11.1231	1.15907	0.212966	0.00483721	0.416609	up	no
ENSG00000249936	RAC1P2	442775	ENST00000511164	NA	NA	NA	NA	NA	Rac family small GTPase 1 pseudogene 2 [Source:HGNC Symbol;Acc:HGNC:31414]	processed_pseudogene	NA	NA	3.46605	2.63066	3.73561	4.90368	5.12596	5.88984	0.617628	-0.695189	0.00483858	0.416609	down	no
ENSG00000124614	RPS10	6204	ENST00000621356;ENST00000467531;ENST00000648437;ENST00000480942;ENST00000644700;ENST00000344700	GO:0002181(cytoplasmic translation);GO:0003723(RNA binding);GO:0003735(structural constituent of ribosome);GO:0005515(protein binding);GO:0005634(nucleus);GO:0005654(nucleoplasm);GO:0005730(nucleolus);GO:0005737(cytoplasm);GO:0005829(cytosol);GO:0005840(ribosome);GO:0005925(focal adhesion);GO:0006412(translation);GO:0016020(membrane);GO:0022626(cytosolic ribosome);GO:0022627(cytosolic small ribos…	03010(Ribosome);05171(Coronavirus disease - COVID-19);05171(Coronavirus disease - COVID-19)	NA	NA	NA	ribosomal protein S10 [Source:HGNC Symbol;Acc:HGNC:10383]	protein_coding;retained_intron	NA	R-HSA-141671(Polypeptide release from the eRF3-GDP:eRF1:mRNA:80S Ribosome complex);R-HSA-141673(GTP Hydrolysis by eRF3 bound to the eRF1:mRNA:polypeptide:80S Ribosome complex);R-HSA-141691(GTP bound eRF3:eRF1 complex binds the peptidyl tRNA:mRNA:80S Ribosome complex);R-HSA-156808(Formation of translation initiation complexes yielding circularized Ceruloplasmin mRNA in a 'closed-loop' conformation…	104.767	118.154	109.878	140.3	117.141	141.164	0.834907	-0.260313	0.00488683	0.416609	down	no
ENSG00000162614	NEXN	91624	ENST00000480732;ENST00000330010;ENST00000342754;ENST00000401035;ENST00000470735;ENST00000440324;ENST00000334785;ENST00000464998	GO:0003779(actin binding);GO:0005515(protein binding);GO:0005737(cytoplasm);GO:0005856(cytoskeleton);GO:0005886(plasma membrane);GO:0005912(adherens junction);GO:0005925(focal adhesion);GO:0007155(cell adhesion);GO:0007156(homophilic cell adhesion via plasma membrane adhesion molecules);GO:0007411(axon guidance);GO:0008307(structural constituent of muscle);GO:0015629(actin cytoskeleton);GO:003001…	NA	NA	NA	NA	nexilin F-actin binding protein [Source:HGNC Symbol;Acc:HGNC:29557]	processed_transcript;protein_coding;retained_intron	NA	NA	8.58308	7.62341	8.23276	6.18998	5.45361	7.47317	1.27842	0.354363	0.00488861	0.416609	up	no
ENSG00000111348	ARHGDIB	397	ENST00000228945;ENST00000545895;ENST00000539131;ENST00000541644;ENST00000541546;ENST00000535676	GO:0003924(GTPase activity);GO:0005094(Rho GDP-dissociation inhibitor activity);GO:0005096(GTPase activator activity);GO:0005515(protein binding);GO:0005737(cytoplasm);GO:0005829(cytosol);GO:0005856(cytoskeleton);GO:0007266(Rho protein signal transduction);GO:0016020(membrane);GO:0031267(small GTPase binding);GO:0031410(cytoplasmic vesicle);GO:0035023(regulation of Rho protein signal transduction…	04722(Neurotrophin signaling pathway);04962(Vasopressin-regulated water reabsorption);04962(Vasopressin-regulated water reabsorption)	NA	NA	NA	Rho GDP dissociation inhibitor beta [Source:HGNC Symbol;Acc:HGNC:679]	protein_coding;processed_transcript;retained_intron	DOID:0050686(organ_system_cancer);DOID:0050687(cell_type_cancer);DOID:11054(urinary_bladder_cancer);DOID:14566(disease_of_cellular_proliferation);DOID:162(cancer);DOID:2994(germ_cell_cancer);DOID:3996(urinary_system_cancer);DOID:4766(embryoma);DOID:4(disease);DOID:688(embryonal_cancer)	R-HSA-9012835(GDIs block activation of RHOA);R-HSA-9013147(RAC1 GDIs block activation of RAC1);R-HSA-9013158(CDC42 GDIs block activation of CDC42);R-HSA-9014456(GDIs block activation of RHOG);R-HSA-9018754(GDIs bind RHOH);R-HSA-9018807(RAC3 GDIs block activation of RAC3)	4.36298	4.74659	4.05035	3.10867	2.52292	3.66733	1.41521	0.501016	0.00489468	0.416609	up	no
ENSG00000177106	EPS8L2	64787	ENST00000533500;ENST00000527832;ENST00000526198;ENST00000534679;ENST00000527199;ENST00000524474;ENST00000531471;ENST00000526909;ENST00000529680;ENST00000526651;ENST00000530452;ENST00000533256;ENST00000614442;ENST00000531348;ENST00000526380;ENST00000524973;ENST00000530636;ENST00000533816;ENST00000534755;ENST00000529346;ENST00000532545;ENST00000530093;ENST00000530118;ENST00000534449;ENST00000524763…	GO:0003779(actin binding);GO:0005085(guanyl-nucleotide exchange factor activity);GO:0005515(protein binding);GO:0005737(cytoplasm);GO:0005829(cytosol);GO:0005886(plasma membrane);GO:0007266(Rho protein signal transduction);GO:0007605(sensory perception of sound);GO:0031982(vesicle);GO:0032420(stereocilium);GO:0032421(stereocilium bundle);GO:0032426(stereocilium tip);GO:0032587(ruffle membrane);GO…	NA	NA	NA	NA	EPS8 like 2 [Source:HGNC Symbol;Acc:HGNC:21296]	protein_coding;retained_intron;nonsense_mediated_decay;processed_transcript	NA	R-HSA-9659380(Mechanoelectrical transduction (MET) channel transports cations from the extracellular region into the cytosol of stereocilia of inner hair cell);R-HSA-9663363(Mechanoelectrical transduction (MET) channel transports cations into the cytosol of stereocilia of cochlear outer hair cell)	40.7544	45.5905	58.7629	41.2469	37.258	35.9421	1.2679	0.342446	0.00489801	0.416609	up	no
ENSG00000127586	CHTF18	63922	ENST00000440239;ENST00000565787;ENST00000471202;ENST00000567620;ENST00000563545;ENST00000631357;ENST00000461268;ENST00000564940;ENST00000493715;ENST00000484349;ENST00000317063;ENST00000498439;ENST00000479976;ENST00000464728;ENST00000262315;ENST00000455171	GO:0000166(nucleotide binding);GO:0003677(DNA binding);GO:0003689(DNA clamp loader activity);GO:0005515(protein binding);GO:0005524(ATP binding);GO:0005634(nucleus);GO:0005654(nucleoplasm);GO:0005829(cytosol);GO:0006260(DNA replication);GO:0007049(cell cycle);GO:0016020(membrane);GO:0016887(ATP hydrolysis activity);GO:0017116(single-stranded DNA helicase activity);GO:0031390(Ctf18 RFC-like comple…	NA	NA	NA	NA	chromosome transmission fidelity factor 18 [Source:HGNC Symbol;Acc:HGNC:18435]	nonsense_mediated_decay;retained_intron;protein_coding;processed_transcript	NA	R-HSA-174439(Loading of PCNA - Sliding Clamp Formation on the C-strand of the telomere);R-HSA-174447(RFC dissociates after sliding clamp formation on the C-strand of the telomere);R-HSA-174452(RFC binding displaces Pol Alpha on the C-strand of the telomere);R-HSA-9668902(Formation of the CTF18-RFC(7s) complex);R-HSA-9668904(Formation of the CTF18 complex)	2.56261	2.84122	4.46281	2.65419	1.94973	2.04942	1.48296	0.56848	0.00489952	0.416609	up	no
ENSG00000115268	RPS15	6209	ENST00000233609;ENST00000592623;ENST00000592588;ENST00000586096;ENST00000589656;ENST00000593052;ENST00000585665;ENST00000591804;ENST00000586686;ENST00000591032;ENST00000592700	GO:0000028(ribosomal small subunit assembly);GO:0000056(ribosomal small subunit export from nucleus);GO:0001649(osteoblast differentiation);GO:0002181(cytoplasmic translation);GO:0003677(DNA binding);GO:0003723(RNA binding);GO:0003735(structural constituent of ribosome);GO:0005515(protein binding);GO:0005634(nucleus);GO:0005654(nucleoplasm);GO:0005737(cytoplasm);GO:0005829(cytosol);GO:0005840(rib…	03010(Ribosome);05171(Coronavirus disease - COVID-19);05171(Coronavirus disease - COVID-19)	NA	NA	NA	ribosomal protein S15 [Source:HGNC Symbol;Acc:HGNC:10388]	protein_coding;retained_intron	NA	R-HSA-141671(Polypeptide release from the eRF3-GDP:eRF1:mRNA:80S Ribosome complex);R-HSA-141673(GTP Hydrolysis by eRF3 bound to the eRF1:mRNA:polypeptide:80S Ribosome complex);R-HSA-141691(GTP bound eRF3:eRF1 complex binds the peptidyl tRNA:mRNA:80S Ribosome complex);R-HSA-156808(Formation of translation initiation complexes yielding circularized Ceruloplasmin mRNA in a 'closed-loop' conformation…	93.3018	127.862	182.166	79.9236	33.0798	46.3833	2.53051	1.33943	0.00492149	0.416739	up	yes
ENSG00000147383	NSDHL	50814	ENST00000370274;ENST00000432467;ENST00000440023	GO:0000252(C-3 sterol dehydrogenase (C-4 sterol decarboxylase) activity);GO:0001942(hair follicle development);GO:0003854(3-beta-hydroxy-delta5-steroid dehydrogenase activity);GO:0005515(protein binding);GO:0005783(endoplasmic reticulum);GO:0005789(endoplasmic reticulum membrane);GO:0005811(lipid droplet);GO:0006629(lipid metabolic process);GO:0006694(steroid biosynthetic process);GO:0006695(chol…	00100(Steroid biosynthesis);01100(Metabolic pathways);01100(Metabolic pathways)	K07748	EC:1.1.1.170	NA	NAD(P) dependent steroid dehydrogenase-like [Source:HGNC Symbol;Acc:HGNC:13398]	protein_coding	DOID:0060037(developmental_disorder_of_mental_health);DOID:0060038(specific_developmental_disorder);DOID:1059(intellectual_disability);DOID:150(disease_of_mental_health);DOID:225(syndrome);DOID:4(disease)	R-HSA-194642(4-methyl,4-carboxycholesta-8(9),24-dien-3beta-ol is decarboxylated and oxidized to form 4-methylcholesta-8(9),24-dien-3-one);R-HSA-194718(4-carboxycholesta-8(9),24-dien-3beta-ol is decarboxylated and oxidized to form cholesta-8(9),24-dien-3-one (zymosterone))	25.8261	24.9285	23.7243	29.3883	27.7215	30.5226	0.849901	-0.234633	0.00493848	0.416739	down	no
ENSG00000180921	FAM83H	286077	ENST00000388913	GO:0005515(protein binding);GO:0005737(cytoplasm);GO:0005856(cytoskeleton);GO:0007165(signal transduction);GO:0019901(protein kinase binding);GO:0030335(positive regulation of cell migration);GO:0031214(biomineral tissue development);GO:0044380(protein localization to cytoskeleton);GO:0045095(keratin filament);GO:0045104(intermediate filament cytoskeleton organization);GO:1990254(keratin filament…	NA	NA	NA	NA	family with sequence similarity 83 member H [Source:HGNC Symbol;Acc:HGNC:24797]	protein_coding	NA	NA	5.11334	5.41879	7.82485	4.69388	4.36687	4.70494	1.33353	0.415252	0.00493856	0.416739	up	no
ENSG00000152620	NADK2	133686	ENST00000381937;ENST00000511613;ENST00000506945;ENST00000509225;ENST00000282512;ENST00000511088;ENST00000404560	GO:0000166(nucleotide binding);GO:0003951(NAD+ kinase activity);GO:0005524(ATP binding);GO:0005739(mitochondrion);GO:0005759(mitochondrial matrix);GO:0006741(NADP biosynthetic process);GO:0016301(kinase activity);GO:0016310(phosphorylation);GO:0016740(transferase activity);GO:0016773(phosphotransferase activity, alcohol group as acceptor);GO:0019674(NAD metabolic process);GO:0042803(protein homod…	00760(Nicotinate and nicotinamide metabolism);01100(Metabolic pathways);01240(Biosynthesis of cofactors);01240(Biosynthesis of cofactors)	K00858	EC:2.7.1.23	NA	NAD kinase 2, mitochondrial [Source:HGNC Symbol;Acc:HGNC:26404]	protein_coding;processed_transcript;retained_intron	NA	R-HSA-8955030(NADK2 dimer phosphorylates NAD+ to NADP+)	5.03417	4.67415	5.27327	6.06359	5.70353	6.20583	0.833563	-0.262637	0.00504439	0.424595	down	no
ENSG00000130511	SSBP4	170463	ENST00000593641;ENST00000270061;ENST00000599699;ENST00000601444;ENST00000600244;ENST00000348495;ENST00000601614;ENST00000600628;ENST00000601919	GO:0003677(DNA binding);GO:0003697(single-stranded DNA binding);GO:0005515(protein binding);GO:0005634(nucleus);GO:0016020(membrane);GO:0016021(integral component of membrane);GO:0045944(positive regulation of transcription by RNA polymerase II);GO:0045944(positive regulation of transcription by RNA polymerase II)	NA	NA	NA	NA	single stranded DNA binding protein 4 [Source:HGNC Symbol;Acc:HGNC:15676]	protein_coding;retained_intron;nonsense_mediated_decay;processed_transcript	NA	NA	2.97546	3.97013	5.86213	3.21876	2.12688	2.80764	1.57087	0.651563	0.00511463	0.428892	up	no
ENSG00000171222	SCAND1	51282	ENST00000615116;ENST00000305978;ENST00000373991	GO:0005515(protein binding);GO:0005634(nucleus);GO:0045893(positive regulation of DNA-templated transcription);GO:0045893(positive regulation of DNA-templated transcription)	NA	NA	NA	NA	SCAN domain containing 1 [Source:HGNC Symbol;Acc:HGNC:10566]	protein_coding	NA	NA	6.08018	5.84643	11.6321	5.94659	3.99697	4.76714	1.60147	0.679398	0.00515849	0.428892	up	no
ENSG00000275888	ENSG00000275888		ENST00000620937	NA	NA	NA	NA	NA	novel transcript, antisense to CSNK1D	lncRNA	NA	NA	1.49402	1.40298	2.58783	0.861421	0.253733	0.81518	2.84139	1.5066	0.0051638	0.428892	up	yes
ENSG00000112902	SEMA5A	9037	ENST00000382496;ENST00000509486;ENST00000513968;ENST00000652226;ENST00000514923	GO:0001755(neural crest cell migration);GO:0001938(positive regulation of endothelial cell proliferation);GO:0002043(blood vessel endothelial cell proliferation involved in sprouting angiogenesis);GO:0005515(protein binding);GO:0005886(plasma membrane);GO:0007155(cell adhesion);GO:0007162(negative regulation of cell adhesion);GO:0007267(cell-cell signaling);GO:0007399(nervous system development);…	04360(Axon guidance);04360(Axon guidance)	NA	NA	NA	semaphorin 5A [Source:HGNC Symbol;Acc:HGNC:10736]	protein_coding;retained_intron;processed_transcript	DOID:0050615(respiratory_system_cancer);DOID:0050686(organ_system_cancer);DOID:0060037(developmental_disorder_of_mental_health);DOID:0060040(pervasive_developmental_disorder);DOID:0060041(autism_spectrum_disorder);DOID:12849(autistic_disorder);DOID:1289(neurodegenerative_disease);DOID:1324(lung_cancer);DOID:14330(Parkinson's_disease);DOID:14566(disease_of_cellular_proliferation);DOID:150(disease_…	R-HSA-416698(SEMA5A binds to PLXNB3);R-HSA-5173005(B3GALTL transfers glucose to O-fucosyl-proteins);R-HSA-5173192(POFUT2 transfers fucose to TSR domain-containing proteins);R-HSA-6785565(Defective B3GALTL does not transfer glucose to O-fucosyl-proteins)	6.68926	6.90318	7.21795	7.87498	8.12198	7.7671	0.875709	-0.191477	0.00517434	0.428892	down	no
ENSG00000169696	ASPSCR1	79058	ENST00000581608;ENST00000583744;ENST00000584454;ENST00000578361;ENST00000344865;ENST00000306739;ENST00000579684;ENST00000306729;ENST00000582355;ENST00000583693;ENST00000583503;ENST00000582019;ENST00000577733;ENST00000583142;ENST00000585274;ENST00000580534;ENST00000581647;ENST00000578236	GO:0005515(protein binding);GO:0005634(nucleus);GO:0005654(nucleoplasm);GO:0005737(cytoplasm);GO:0005829(cytosol);GO:0005886(plasma membrane);GO:0006886(intracellular protein transport);GO:0009898(cytoplasmic side of plasma membrane);GO:0012505(endomembrane system);GO:0012506(vesicle membrane);GO:0016020(membrane);GO:0019898(extrinsic component of membrane);GO:0031401(positive regulation of prote…	05202(Transcriptional misregulation in cancer);05202(Transcriptional misregulation in cancer)	NA	NA	NA	ASPSCR1 tether for SLC2A4, UBX domain containing [Source:HGNC Symbol;Acc:HGNC:13825]	retained_intron;protein_coding;nonsense_mediated_decay;processed_transcript	DOID:0050686(organ_system_cancer);DOID:0050687(cell_type_cancer);DOID:0060100(musculoskeletal_system_cancer);DOID:1115(sarcoma);DOID:14566(disease_of_cellular_proliferation);DOID:162(cancer);DOID:4043(skeletal_muscle_cancer);DOID:4045(muscle_cancer);DOID:4239(alveolar_soft_part_sarcoma);DOID:4(disease)	R-HSA-1449574(SLC2A4 (GLUT4) vesicle fuses with the plasma membrane)	1.54518	1.50534	2.15558	1.4949	0.99647	1.17684	1.41925	0.505127	0.00517815	0.428892	up	no
ENSG00000167280	ENGASE	64772	ENST00000578419;ENST00000583041;ENST00000583646;ENST00000311595;ENST00000577783;ENST00000579016;ENST00000584568;ENST00000579809;ENST00000300682;ENST00000585160	GO:0004553(hydrolase activity, hydrolyzing O-glycosyl compounds);GO:0005737(cytoplasm);GO:0005829(cytosol);GO:0006457(protein folding);GO:0006517(protein deglycosylation);GO:0008152(metabolic process);GO:0016787(hydrolase activity);GO:0016798(hydrolase activity, acting on glycosyl bonds);GO:0033925(mannosyl-glycoprotein endo-beta-N-acetylglucosaminidase activity);GO:0033925(mannosyl-glycoprotein …	00511(Other glycan degradation);00511(Other glycan degradation)	K01227	EC:3.2.1.96	NA	endo-beta-N-acetylglucosaminidase [Source:HGNC Symbol;Acc:HGNC:24622]	nonsense_mediated_decay;retained_intron;protein_coding;processed_transcript	DOID:0014667(disease_of_metabolism);DOID:0050013(carbohydrate_metabolism_disease);DOID:0060158(acquired_metabolic_disease);DOID:0080001(bone_disease);DOID:17(musculoskeletal_system_disease);DOID:3342(bone_inflammation_disease);DOID:4194(glucose_metabolism_disease);DOID:4(disease);DOID:7148(rheumatoid_arthritis);DOID:7(disease_of_anatomical_entity);DOID:848(arthritis);DOID:9351(diabetes_mellitus)	R-HSA-8853379(ENGASE hydrolyses unfolded protein:(GlcNAc)2 (Man(9-5))	1.55716	1.62693	1.91009	1.25095	1.22378	1.38545	1.31967	0.400179	0.00518296	0.428892	up	no
ENSG00000227766	ENSG00000227766		ENST00000429656	NA	NA	NA	NA	NA	HLA complex group 4 pseudogene 5	unprocessed_pseudogene	NA	NA	0.100701	0	0.556823	0.0094	0	0	69.9494	6.12824	0.00518551	0.428892	up	yes
ENSG00000279314	ENSG00000279314		ENST00000624392	NA	NA	NA	NA	NA	TEC	TEC	NA	NA	0	0	0	0.107496	0.033262	0.062816	0.00147367	-9.40638	0.00520946	0.429806	down	yes
ENSG00000183336	BOLA2	552900,654483	ENST00000330978;ENST00000692192	GO:0005515(protein binding);GO:0005634(nucleus);GO:0005737(cytoplasm);GO:0005829(cytosol);GO:0006879(cellular iron ion homeostasis);GO:0016226(iron-sulfur cluster assembly);GO:0044571([2Fe-2S] cluster assembly);GO:0045454(cell redox homeostasis);GO:0051536(iron-sulfur cluster binding);GO:0051537(2 iron, 2 sulfur cluster binding);GO:0055072(iron ion homeostasis);GO:0097428(protein maturation by ir…	NA	NA	NA	NA	bolA family member 2 [Source:HGNC Symbol;Acc:HGNC:29488]	protein_coding	NA	R-HSA-8950344(Expression of BolA-like protein 2)	10.6348	11.4495	9.39416	15.0048	13.624	15.6868	0.710326	-0.493447	0.00528584	0.434441	down	no
ENSG00000099974	DDTL	100037417	ENST00000215770	GO:0005615(extracellular space);GO:0005737(cytoplasm);GO:0016829(lyase activity);GO:0050178(phenylpyruvate tautomerase activity);GO:0070062(extracellular exosome)	NA	K10028	EC:4.1.1.84	NA	D-dopachrome tautomerase like [Source:HGNC Symbol;Acc:HGNC:33446]	protein_coding	NA	NA	2.25903	2.11448	4.93835	1.40839	1.42645	2.09975	1.88706	0.916138	0.0053059	0.434441	up	no
ENSG00000263301	ENSG00000263301		ENST00000576615	NA	NA	NA	NA	NA	novel transcript, antisense to FGF11	lncRNA	NA	NA	0.445339	0.205063	0.296455	0	0	0	3156.19	11.624	0.0053103	0.434441	up	yes
ENSG00000163132	MSX1	4487	ENST00000382723;ENST00000468421	GO:0000122(negative regulation of transcription by RNA polymerase II);GO:0000785(chromatin);GO:0000902(cell morphogenesis);GO:0000977(RNA polymerase II transcription regulatory region sequence-specific DNA binding);GO:0000981(DNA-binding transcription factor activity, RNA polymerase II-specific);GO:0000987(cis-regulatory region sequence-specific DNA binding);GO:0001227(DNA-binding transcription r…	05166(Human T-cell leukemia virus 1 infection);05166(Human T-cell leukemia virus 1 infection)	NA	NA	Homeobox	msh homeobox 1 [Source:HGNC Symbol;Acc:HGNC:7391]	protein_coding;processed_transcript	DOID:0050567(orofacial_cleft);DOID:0060072(benign_neoplasm);DOID:0060084(cell_type_benign_neoplasm);DOID:0080015(physical_disorder);DOID:12858(Huntington's_disease);DOID:1289(neurodegenerative_disease);DOID:14566(disease_of_cellular_proliferation);DOID:162(cancer);DOID:331(central_nervous_system_disease);DOID:4(disease);DOID:657(adenoma);DOID:674(cleft_palate);DOID:7(disease_of_anatomical_entity)…	NA	0.430704	0.548197	1.53683	0.337707	0.367022	0.273949	2.57054	1.36207	0.00533141	0.434441	up	yes
ENSG00000129514	FOXA1	3169	ENST00000250448;ENST00000545425;ENST00000554607	GO:0000122(negative regulation of transcription by RNA polymerase II);GO:0000785(chromatin);GO:0000976(transcription cis-regulatory region binding);GO:0000978(RNA polymerase II cis-regulatory region sequence-specific DNA binding);GO:0000981(DNA-binding transcription factor activity, RNA polymerase II-specific);GO:0001228(DNA-binding transcription activator activity, RNA polymerase II-specific);GO…	NA	NA	NA	Fork_head	forkhead box A1 [Source:HGNC Symbol;Acc:HGNC:5021]	protein_coding;processed_transcript	DOID:0050177(monogenic_disease);DOID:0050686(organ_system_cancer);DOID:0050736(autosomal_dominant_disease);DOID:0050739(autosomal_genetic_disease);DOID:1192(peripheral_nervous_system_neoplasm);DOID:14566(disease_of_cellular_proliferation);DOID:1612(breast_cancer);DOID:162(cancer);DOID:2621(autonomic_nervous_system_neoplasm);DOID:3093(nervous_system_cancer);DOID:3459(breast_carcinoma);DOID:4(disea…	R-HSA-9009065(FOXA1 and GATA3 bind to CCND1 promoter);R-HSA-9009371(Binding of AP1 transcriptional activator complexes to CCND1 promoter);R-HSA-9009378(Estrogen-responsive CCND1 gene expression);R-HSA-9009526(CARM1 binds TBP:TFIIA:DDX5:ESR1:estrogen:TFF1 gene );R-HSA-9009533(TBP and TFIIA bind TATA box on ESR1:estrogen bound TFF1 gene promoter);R-HSA-9009536(DDX5 binds ESR1:estrogen:TFF1 gene pro…	0.405247	0.411973	0.556725	0.20321	0.26915	0.278881	1.8289	0.870974	0.0053391	0.434441	up	no
ENSG00000108557	RAI1	10743,1797,493901	ENST00000353383;ENST00000471135;ENST00000582514;ENST00000583166;ENST00000489697	GO:0001501(skeletal system development);GO:0005515(protein binding);GO:0005634(nucleus);GO:0005654(nucleoplasm);GO:0005737(cytoplasm);GO:0006357(regulation of transcription by RNA polymerase II);GO:0032922(circadian regulation of gene expression);GO:0040015(negative regulation of multicellular organism growth);GO:0045893(positive regulation of DNA-templated transcription);GO:0046872(metal ion bin…	NA	NA	NA	NA	retinoic acid induced 1 [Source:HGNC Symbol;Acc:HGNC:9834]	protein_coding;processed_transcript	DOID:225(syndrome);DOID:4(disease)	R-HSA-1368119(Expression of CLOCK)	8.23431	9.29141	10.1032	7.87889	6.92576	7.93841	1.21483	0.280751	0.00534384	0.434441	up	no
ENSG00000288808	ENSG00000288808		ENST00000693659	NA	NA	NA	NA	NA	novel transcript	lncRNA	NA	NA	0.368178	0	0.400045	0	0	0	2560.74	11.3223	0.00539898	0.435818	up	yes
ENSG00000138658	ZGRF1	55345	ENST00000445203;ENST00000264370;ENST00000612287;ENST00000505019;ENST00000445413;ENST00000512075;ENST00000514770;ENST00000506675;ENST00000502805;ENST00000503172;ENST00000473015;ENST00000309071	GO:0003723(RNA binding);GO:0004386(helicase activity);GO:0005737(cytoplasm);GO:0008270(zinc ion binding);GO:0016020(membrane);GO:0016021(integral component of membrane);GO:0017108(5'-flap endonuclease activity);GO:0046872(metal ion binding);GO:0071932(replication fork reversal);GO:0071932(replication fork reversal)	NA	NA	NA	NA	zinc finger GRF-type containing 1 [Source:HGNC Symbol;Acc:HGNC:25654]	protein_coding;retained_intron;nonsense_mediated_decay	NA	NA	1.3627	1.30982	1.53094	1.00861	1.1903	1.06597	1.28748	0.364549	0.00540583	0.435818	up	no
ENSG00000128283	CDC42EP1	11135	ENST00000249014;ENST00000430687;ENST00000434728;ENST00000415670	GO:0005515(protein binding);GO:0005737(cytoplasm);GO:0005829(cytosol);GO:0005856(cytoskeleton);GO:0005886(plasma membrane);GO:0005912(adherens junction);GO:0005925(focal adhesion);GO:0007266(Rho protein signal transduction);GO:0008360(regulation of cell shape);GO:0012505(endomembrane system);GO:0016020(membrane);GO:0030838(positive regulation of actin filament polymerization);GO:0031274(positive …	NA	NA	NA	NA	CDC42 effector protein 1 [Source:HGNC Symbol;Acc:HGNC:17014]	protein_coding	NA	R-HSA-9013145(RAC1 binds effectors at the plasma membrane);R-HSA-9013157(CDC42 binds effectors at the plasma membrane);R-HSA-9014294(RAC2 binds effectors at the plasma membrane);R-HSA-9014449(RHOG binds effectors at the plasma membrane);R-HSA-9017507(RHOJ binds effectors at the plasma membrane);R-HSA-9018746(RHOQ binds effectors at the plasma membrane);R-HSA-9018808(RAC3 binds effectors at the pl…	44.3453	45.7834	44.4978	42.5632	28.278	33.5576	1.28954	0.366859	0.00540893	0.435818	up	no
ENSG00000064961	HMG20B	10362	ENST00000488973;ENST00000483417;ENST00000453933;ENST00000493191;ENST00000435022;ENST00000262949;ENST00000470356;ENST00000464304;ENST00000333651;ENST00000461099;ENST00000487894;ENST00000585741;ENST00000486028	GO:0003677(DNA binding);GO:0005515(protein binding);GO:0005634(nucleus);GO:0005654(nucleoplasm);GO:0005694(chromosome);GO:0006325(chromatin organization);GO:0007049(cell cycle);GO:0010468(regulation of gene expression);GO:0016604(nuclear body);GO:0016925(protein sumoylation);GO:0033234(negative regulation of protein sumoylation);GO:0035914(skeletal muscle cell differentiation);GO:0045666(positive…	NA	NA	NA	HMG	high mobility group 20B [Source:HGNC Symbol;Acc:HGNC:5002]	retained_intron;protein_coding;nonsense_mediated_decay;processed_transcript	DOID:0050687(cell_type_cancer);DOID:14566(disease_of_cellular_proliferation);DOID:162(cancer);DOID:2994(germ_cell_cancer);DOID:4766(embryoma);DOID:4(disease);DOID:688(embryonal_cancer)	R-HSA-3769447(HDAC1:2-containing complex deacetylate histones);R-HSA-9679787(HDAC1:2-containing complex binds HDAC2 Inhibitors);R-HSA-996727(REST recruits the BHC complex)	12.832	14.0082	18.0771	13.0061	10.6676	11.0109	1.29502	0.372975	0.00541663	0.435818	up	no
ENSG00000099364	FBXL19	54620	ENST00000471231;ENST00000338343;ENST00000427128;ENST00000565939;ENST00000565690;ENST00000562798	GO:0003677(DNA binding);GO:0003712(transcription coregulator activity);GO:0005515(protein binding);GO:0005829(cytosol);GO:0006357(regulation of transcription by RNA polymerase II);GO:0006482(protein demethylation);GO:0008270(zinc ion binding);GO:0019005(SCF ubiquitin ligase complex);GO:0032452(histone demethylase activity);GO:0043161(proteasome-mediated ubiquitin-dependent protein catabolic proce…	NA	NA	NA	NA	F-box and leucine rich repeat protein 19 [Source:HGNC Symbol;Acc:HGNC:25300]	protein_coding	NA	R-HSA-8952618(AcM-UBE2M transfers NEDD8 to CRL1 E3 ubiquitin ligase complex);R-HSA-8952620(NEDD8:AcM-UBE2M binds CRL1 E3 ubiquitin ligase complex);R-HSA-8955241(CAND1 binds cytosolic CRL E3 ubiquitin ligases);R-HSA-8955289(COMMDs displace CAND1 from cytosolic CRL E3 ubiquitin ligase complexes);R-HSA-8956040(COP9 signalosome deneddylates cytosolic CRL E3 ubiquitin ligase complexes);R-HSA-8956200(M…	4.15687	3.90877	5.47908	3.80649	3.16046	3.18448	1.33427	0.416048	0.00544675	0.435818	up	no
ENSG00000286912	ENSG00000286912		ENST00000653791	NA	NA	NA	NA	NA	novel transcript	lncRNA	NA	NA	2.72959	2.69557	2.68696	1.59257	1.60842	1.97786	1.5664	0.647448	0.00545097	0.435818	up	no
ENSG00000075223	SEMA3C	10512	ENST00000265361;ENST00000458729;ENST00000427167;ENST00000487621;ENST00000411788;ENST00000470581;ENST00000459652;ENST00000475955	GO:0001755(neural crest cell migration);GO:0001756(somitogenesis);GO:0001974(blood vessel remodeling);GO:0003148(outflow tract septum morphogenesis);GO:0003151(outflow tract morphogenesis);GO:0003215(cardiac right ventricle morphogenesis);GO:0003350(pulmonary myocardium development);GO:0005515(protein binding);GO:0005576(extracellular region);GO:0005615(extracellular space);GO:0005887(integral co…	04360(Axon guidance);04360(Axon guidance)	NA	NA	NA	semaphorin 3C [Source:HGNC Symbol;Acc:HGNC:10725]	protein_coding;nonsense_mediated_decay;processed_transcript	DOID:0050687(cell_type_cancer);DOID:0080001(bone_disease);DOID:14566(disease_of_cellular_proliferation);DOID:162(cancer);DOID:17(musculoskeletal_system_disease);DOID:3070(malignant_glioma);DOID:3342(bone_inflammation_disease);DOID:4(disease);DOID:7148(rheumatoid_arthritis);DOID:7(disease_of_anatomical_entity);DOID:848(arthritis)	NA	25.4314	26.1799	25.7088	21.917	22.6914	23.3589	1.13761	0.186004	0.00546281	0.435818	up	no
ENSG00000237301	ENSG00000237301		ENST00000428945	NA	NA	NA	NA	NA	novel transcript	lncRNA	NA	NA	0.018918	0.085643	0.01609	0	0	0	402.17	8.65166	0.00546863	0.435818	up	yes
ENSG00000126461	SCAF1	58506,9167	ENST00000360565;ENST00000601038;ENST00000598359;ENST00000595242	GO:0003723(RNA binding);GO:0005515(protein binding);GO:0005634(nucleus);GO:0006366(transcription by RNA polymerase II);GO:0006397(mRNA processing);GO:0008380(RNA splicing);GO:0019904(protein domain specific binding);GO:0099122(RNA polymerase II C-terminal domain binding);GO:0099122(RNA polymerase II C-terminal domain binding)	NA	NA	NA	NA	SR-related CTD associated factor 1 [Source:HGNC Symbol;Acc:HGNC:30403]	protein_coding	NA	NA	7.71281	7.60875	10.388	6.75431	5.19898	7.23908	1.33957	0.421773	0.00547845	0.435818	up	no
ENSG00000078898	BPIFB2	80341	ENST00000170150	GO:0005576(extracellular region);GO:0005615(extracellular space);GO:0005788(endoplasmic reticulum lumen);GO:0008289(lipid binding);GO:0070062(extracellular exosome)	NA	NA	NA	NA	BPI fold containing family B member 2 [Source:HGNC Symbol;Acc:HGNC:16177]	protein_coding	NA	R-HSA-6809521(BPIF binds bacteria);R-HSA-8952289(FAM20C phosphorylates FAM20C substrates)	0	0	0	6.74263	0.793912	0	3.98061e-05	-14.6167	0.00551289	0.43692	down	yes
ENSG00000173327	MAP3K11	4296	ENST00000309100;ENST00000527304;ENST00000529839;ENST00000526647;ENST00000524856;ENST00000534432;ENST00000524848;ENST00000534110;ENST00000530153;ENST00000532507;ENST00000533032;ENST00000530949	GO:0000165(MAPK cascade);GO:0000166(nucleotide binding);GO:0004672(protein kinase activity);GO:0004674(protein serine/threonine kinase activity);GO:0004706(JUN kinase kinase kinase activity);GO:0004709(MAP kinase kinase kinase activity);GO:0004712(protein serine/threonine/tyrosine kinase activity);GO:0004713(protein tyrosine kinase activity);GO:0005515(protein binding);GO:0005524(ATP binding);GO:…	04010(MAPK signaling pathway);04932(Non-alcoholic fatty liver disease);04932(Non-alcoholic fatty liver disease)	K04419	EC:2.7.11.25	NA	mitogen-activated protein kinase kinase kinase 11 [Source:HGNC Symbol;Acc:HGNC:6850]	protein_coding;retained_intron;processed_transcript;nonsense_mediated_decay	DOID:14566(disease_of_cellular_proliferation);DOID:162(cancer);DOID:4(disease)	R-HSA-5672966(RAS:GTP:'activator' RAF homo/heterodimerizes with other RAF monomers);R-HSA-6803240(Homo- or heterodimerization of RAF downstream of mutant RAS);R-HSA-8936676(Moderate kinase activity BRAF mutants:RAS:GTP homo/heterodimerize);R-HSA-8936731(Inactive BRAF mutants:mutant RAS:GTP bind RAF1);R-HSA-9013157(CDC42 binds effectors at the plasma membrane);R-HSA-9014449(RHOG binds effectors at…	3.65699	3.577	4.70274	3.46966	2.4287	3.07507	1.33023	0.411676	0.00551852	0.43692	up	no
ENSG00000205670	SMIM11	54065	ENST00000399292;ENST00000481710;ENST00000652570;ENST00000495363;ENST00000399299;ENST00000474455;ENST00000489469;ENST00000399295	GO:0003674(molecular_function);GO:0005515(protein binding);GO:0005575(cellular_component);GO:0008150(biological_process);GO:0016020(membrane);GO:0016021(integral component of membrane);GO:0016021(integral component of membrane)	NA	NA	NA	NA	small integral membrane protein 11 [Source:HGNC Symbol;Acc:HGNC:1293]	protein_coding;processed_transcript;nonsense_mediated_decay;retained_intron	NA	NA	0.991351	0.881949	0.944997	1.26848	1.14669	1.24829	0.7693	-0.378383	0.00554399	0.437896	down	no
ENSG00000256812	CAPNS2	84290	ENST00000457326	GO:0004198(calcium-dependent cysteine-type endopeptidase activity);GO:0005509(calcium ion binding);GO:0005515(protein binding);GO:0005737(cytoplasm);GO:0005829(cytosol);GO:0005886(plasma membrane);GO:0016020(membrane);GO:0046872(metal ion binding)	NA	NA	NA	NA	calpain small subunit 2 [Source:HGNC Symbol;Acc:HGNC:16371]	protein_coding	NA	R-HSA-8848658(CAPN:4xCa2+:CAPNS cleave cytoskeletal proteins);R-HSA-8863008(Calpain activation);R-HSA-8863012(Calpain cleaves p35 to p25);R-HSA-8868134(CAST binds Ca2+ bound calpain)	0	0.033053	0	0.374623	0.278904	0.033947	0.0480789	-4.37845	0.00557804	0.438053	down	yes
ENSG00000065809	FAM107B	83641	ENST00000487335;ENST00000471815;ENST00000474143;ENST00000481209;ENST00000472095;ENST00000475786;ENST00000488576;ENST00000478076;ENST00000494865;ENST00000495292;ENST00000491458;ENST00000492700;ENST00000181796;ENST00000378467;ENST00000489100;ENST00000622567;ENST00000468747;ENST00000464952;ENST00000475858;ENST00000496330	NA	NA	NA	NA	NA	family with sequence similarity 107 member B [Source:HGNC Symbol;Acc:HGNC:23726]	nonsense_mediated_decay;processed_transcript;retained_intron;protein_coding	NA	NA	25.5008	25.2456	24.92	28.3397	28.2193	28.5052	0.889521	-0.168899	0.00558537	0.438053	down	no
ENSG00000180834	MAP6D1	79929	ENST00000318631;ENST00000463801	GO:0000226(microtubule cytoskeleton organization);GO:0005516(calmodulin binding);GO:0005737(cytoplasm);GO:0005794(Golgi apparatus);GO:0005798(Golgi-associated vesicle);GO:0005801(cis-Golgi network);GO:0005856(cytoskeleton);GO:0005874(microtubule);GO:0007026(negative regulation of microtubule depolymerization);GO:0008017(microtubule binding);GO:0018009(N-terminal peptidyl-L-cysteine N-palmitoylati…	NA	NA	NA	NA	MAP6 domain containing 1 [Source:HGNC Symbol;Acc:HGNC:25753]	protein_coding;processed_transcript	NA	NA	0.0142224	0.018257	0.685417	0.0360323	0	0.00890352	15.976	3.99784	0.0055854	0.438053	up	yes
ENSG00000213104	NPM1P46	729342	ENST00000399556	NA	NA	NA	NA	NA	nucleophosmin 1 pseudogene 46 [Source:HGNC Symbol;Acc:HGNC:45225]	processed_pseudogene	NA	NA	0	0	0	0.209491	0	0.303483	0.000584825	-10.7397	0.00560139	0.438276	down	yes
ENSG00000270069	MIR222HG	104457406	ENST00000688264;ENST00000701159;ENST00000602461;ENST00000602507	NA	NA	NA	NA	NA	miR222/221 cluster host gene [Source:HGNC Symbol;Acc:HGNC:49555]	lncRNA	NA	NA	3.23257	2.2044	3.79011	1.82433	1.67517	2.48845	1.54094	0.623813	0.00563053	0.439524	up	no
ENSG00000091073	DTX2	113878	ENST00000446600;ENST00000423646;ENST00000456590;ENST00000430490;ENST00000435251;ENST00000468546;ENST00000479915;ENST00000442516;ENST00000446820;ENST00000451769;ENST00000435861;ENST00000492339;ENST00000457529;ENST00000465488;ENST00000467729;ENST00000472426;ENST00000324432;ENST00000413936;ENST00000425780	GO:0005515(protein binding);GO:0005634(nucleus);GO:0005654(nucleoplasm);GO:0005737(cytoplasm);GO:0007219(Notch signaling pathway);GO:0008270(zinc ion binding);GO:0016567(protein ubiquitination);GO:0016740(transferase activity);GO:0031965(nuclear membrane);GO:0046872(metal ion binding);GO:0061630(ubiquitin protein ligase activity);GO:0061630(ubiquitin protein ligase activity)	04330(Notch signaling pathway);04330(Notch signaling pathway)	K06058	EC:2.3.2.27	NA	deltex E3 ubiquitin ligase 2 [Source:HGNC Symbol;Acc:HGNC:15973]	protein_coding;nonsense_mediated_decay;retained_intron;processed_transcript	NA	R-HSA-1912357(ITCH ubiquitinates DTX);R-HSA-1912398(NOTCH1 binds DNER);R-HSA-1980109(Cleavage of CNTN1:NOTCH1 complex releases NICD1);R-HSA-1980112(Cleavage of DNER:NOTCH1 complex releases NICD1);R-HSA-1980118(ARRB mediates NOTCH1 ubiquitination);R-HSA-1980122(DTX binds NOTCH1);R-HSA-1980123(DTX recruits beta-arrestin (ARRB) to NOTCH);R-HSA-1980125(ITCH binds DTX);R-HSA-373706(Contactin-1 (CNTN1)…	5.09541	4.72037	5.10559	4.12286	3.4361	4.30064	1.25817	0.331325	0.00567058	0.441616	up	no
ENSG00000118046	STK11	6794	ENST00000585465;ENST00000585851;ENST00000326873;ENST00000585748;ENST00000586358;ENST00000591133;ENST00000593219;ENST00000652231;ENST00000589152	GO:0000166(nucleotide binding);GO:0000287(magnesium ion binding);GO:0001558(regulation of cell growth);GO:0001894(tissue homeostasis);GO:0001944(vasculature development);GO:0002039(p53 binding);GO:0004672(protein kinase activity);GO:0004674(protein serine/threonine kinase activity);GO:0004712(protein serine/threonine/tyrosine kinase activity);GO:0005515(protein binding);GO:0005524(ATP binding);GO…	04068(FoxO signaling pathway);04140(Autophagy - animal);04150(mTOR signaling pathway);04151(PI3K-Akt signaling pathway);04152(AMPK signaling pathway);04211(Longevity regulating pathway);04530(Tight junction);04920(Adipocytokine signaling pathway);04920(Adipocytokine signaling pathway)	K07298	EC:2.7.11.1	NA	serine/threonine kinase 11 [Source:HGNC Symbol;Acc:HGNC:11389]	protein_coding;retained_intron;nonsense_mediated_decay	DOID:0014667(disease_of_metabolism);DOID:0050013(carbohydrate_metabolism_disease);DOID:0050177(monogenic_disease);DOID:0050615(respiratory_system_cancer);DOID:0050686(organ_system_cancer);DOID:0050687(cell_type_cancer);DOID:0050736(autosomal_dominant_disease);DOID:0050739(autosomal_genetic_disease);DOID:0060083(immune_system_cancer);DOID:0060158(acquired_metabolic_disease);DOID:120(female_reprodu…	R-HSA-164151(LKB1 phosphorylates the alpha subunit of AMPK heterotrimer);R-HSA-200421(Activation of cytosolic AMPK by phosphorylation);R-HSA-3222006(STK11 (LKB1) phosphorylates NUAK1);R-HSA-3222020(NUAK1 phosphorylates TP53);R-HSA-380942(LKB1 forms a trimeric complex with STRAD and MO25);R-HSA-6805035(TP53 binds STK11 and NUAK1);R-HSA-9625378(STK11 gene transcription is stimulated by FOXO3,FOXO4)	6.46889	7.33969	8.82442	6.32381	5.74071	6.08112	1.2473	0.318805	0.00572235	0.443819	up	no
ENSG00000198832	SELENOM	140606	ENST00000460642;ENST00000469262;ENST00000400299;ENST00000495533;ENST00000402395;ENST00000490967;ENST00000465447;ENST00000465536;ENST00000491958	GO:0005515(protein binding);GO:0005737(cytoplasm);GO:0005783(endoplasmic reticulum);GO:0005788(endoplasmic reticulum lumen);GO:0005794(Golgi apparatus);GO:0010269(response to selenium ion);GO:0016491(oxidoreductase activity);GO:0035264(multicellular organism growth);GO:0035934(corticosterone secretion);GO:0042445(hormone metabolic process);GO:0048471(perinuclear region of cytoplasm);GO:0060612(ad…	NA	NA	NA	NA	selenoprotein M [Source:HGNC Symbol;Acc:HGNC:30397]	processed_transcript;retained_intron;protein_coding	NA	NA	7.89562	9.37266	11.0007	6.9599	3.70358	4.07759	1.9177	0.939379	0.0057255	0.443819	up	no
ENSG00000184731	FAM110C	642273	ENST00000327669	GO:0000922(spindle pole);GO:0005515(protein binding);GO:0005634(nucleus);GO:0005737(cytoplasm);GO:0005815(microtubule organizing center);GO:0005856(cytoskeleton);GO:0005874(microtubule);GO:0005938(cell cortex);GO:0030335(positive regulation of cell migration);GO:0043014(alpha-tubulin binding);GO:0051897(positive regulation of protein kinase B signaling);GO:0060491(regulation of cell projection as…	NA	NA	NA	NA	family with sequence similarity 110 member C [Source:HGNC Symbol;Acc:HGNC:33340]	protein_coding	NA	NA	0.0117957	0	0	0.124016	0.0596389	0.0132155	0.0599159	-4.06092	0.00575217	0.444852	down	yes
ENSG00000287725	ENSG00000287725		ENST00000692585;ENST00000637084	GO:0005216(ion channel activity);GO:0005765(lysosomal membrane);GO:0006811(ion transport);GO:0016020(membrane);GO:0016021(integral component of membrane);GO:0022832(voltage-gated channel activity);GO:0034220(ion transmembrane transport);GO:0055085(transmembrane transport);GO:0055085(transmembrane transport)	NA	NA	NA	NA	novel protein, TPCN2 - SMIM38 readthrough	nonsense_mediated_decay	NA	NA	0	0	0	0.061836	0.035897	0	0.00306959	-8.34774	0.00577322	0.444968	down	yes
ENSG00000136213	CHST12	55501	ENST00000432336;ENST00000258711;ENST00000618655	GO:0000139(Golgi membrane);GO:0005794(Golgi apparatus);GO:0005975(carbohydrate metabolic process);GO:0008146(sulfotransferase activity);GO:0016020(membrane);GO:0016021(integral component of membrane);GO:0016051(carbohydrate biosynthetic process);GO:0016740(transferase activity);GO:0030166(proteoglycan biosynthetic process);GO:0030173(integral component of Golgi membrane);GO:0030206(chondroitin su…	00532(Glycosaminoglycan biosynthesis - chondroitin sulfate / dermatan sulfate);00532(Glycosaminoglycan biosynthesis - chondroitin sulfate / dermatan sulfate)	K04742	EC:2.8.2.5	NA	carbohydrate sulfotransferase 12 [Source:HGNC Symbol;Acc:HGNC:17423]	protein_coding	NA	R-HSA-1971483(Chondroitin can be sulfated on position 4 of GalNAc by CHST9, 11, 12 and 13)	0.608375	0.909011	1.26106	0.604077	0.641414	0.603971	1.5023	0.587173	0.00579911	0.444968	up	no
ENSG00000133315	MACROD1	28992	ENST00000545464;ENST00000675777;ENST00000255681;ENST00000538595;ENST00000542105;ENST00000543422;ENST00000542359	GO:0005515(protein binding);GO:0005634(nucleus);GO:0005654(nucleoplasm);GO:0006974(cellular response to DNA damage stimulus);GO:0016787(hydrolase activity);GO:0016798(hydrolase activity, acting on glycosyl bonds);GO:0019213(deacetylase activity);GO:0042278(purine nucleoside metabolic process);GO:0051725(protein de-ADP-ribosylation);GO:0140291(peptidyl-glutamate ADP-deribosylation);GO:0140293(ADP-…	NA	K23518	EC:3.1.1.106	NA	mono-ADP ribosylhydrolase 1 [Source:HGNC Symbol;Acc:HGNC:29598]	retained_intron;protein_coding;processed_transcript	DOID:0050686(organ_system_cancer);DOID:0060083(immune_system_cancer);DOID:1240(leukemia);DOID:14566(disease_of_cellular_proliferation);DOID:162(cancer);DOID:2531(hematologic_cancer);DOID:4(disease)	NA	2.3288	2.33384	3.10105	2.19753	0.996859	1.30387	1.72593	0.787375	0.00579936	0.444968	up	no
ENSG00000177335	LINC02904	286122	ENST00000524181;ENST00000523099;ENST00000517653;ENST00000395172;ENST00000685395;ENST00000665431;ENST00000520786;ENST00000519775;ENST00000669519	NA	NA	NA	NA	NA	long intergenic non-protein coding RNA 2904 [Source:HGNC Symbol;Acc:HGNC:26731]	lncRNA;retained_intron	NA	NA	3.09597	3.24276	3.23486	2.65217	2.52185	2.40219	1.26364	0.337585	0.00581126	0.444968	up	no
ENSG00000166986	MARS1	4141	ENST00000262027;ENST00000551172;ENST00000545888;ENST00000549048;ENST00000549827;ENST00000550449;ENST00000549603;ENST00000547501;ENST00000447721;ENST00000546971;ENST00000548202;ENST00000551431;ENST00000548674;ENST00000552914;ENST00000552371;ENST00000547062;ENST00000552499;ENST00000553123;ENST00000547665;ENST00000551805;ENST00000546481;ENST00000628866;ENST00000537638;ENST00000551842;ENST00000548146…	GO:0000049(tRNA binding);GO:0000166(nucleotide binding);GO:0003723(RNA binding);GO:0004812(aminoacyl-tRNA ligase activity);GO:0004825(methionine-tRNA ligase activity);GO:0005524(ATP binding);GO:0005634(nucleus);GO:0005730(nucleolus);GO:0005737(cytoplasm);GO:0005829(cytosol);GO:0006399(tRNA metabolic process);GO:0006412(translation);GO:0006418(tRNA aminoacylation for protein translation);GO:000643…	00450(Selenocompound metabolism);00970(Aminoacyl-tRNA biosynthesis);01100(Metabolic pathways);01100(Metabolic pathways)	K01874	EC:6.1.1.10	NA	methionyl-tRNA synthetase 1 [Source:HGNC Symbol;Acc:HGNC:6898]	protein_coding;nonsense_mediated_decay;retained_intron;processed_transcript	NA	R-HSA-2408546(tRNA(Met) is selenomethionylated to SeMet-tRNA(Met) by multisynthetase complex);R-HSA-379861(glutamate + tRNA(Glu) + ATP => Glu-tRNA(Glu) + AMP + pyrophosphate);R-HSA-379865(proline + tRNA(Pro) + ATP => Pro-tRNA(Pro) + AMP + pyrophosphate);R-HSA-379867(aspartate + tRNA(Asp) + ATP => Asp-tRNA(Asp) + AMP + pyrophosphate);R-HSA-379893(isoleucine + tRNA(Ile) + ATP => Ile-tRNA(Ile) + AMP…	51.2916	54.8068	47.9834	57.1445	59.455	61.3414	0.865916	-0.207701	0.0058373	0.444968	down	no
ENSG00000172534	HCFC1	3054	ENST00000369984;ENST00000310441;ENST00000461098;ENST00000444191	GO:0000122(negative regulation of transcription by RNA polymerase II);GO:0000123(histone acetyltransferase complex);GO:0003682(chromatin binding);GO:0003713(transcription coactivator activity);GO:0005515(protein binding);GO:0005634(nucleus);GO:0005654(nucleoplasm);GO:0005737(cytoplasm);GO:0006325(chromatin organization);GO:0006338(chromatin remodeling);GO:0006355(regulation of DNA-templated trans…	05168(Herpes simplex virus 1 infection);05168(Herpes simplex virus 1 infection)	NA	NA	NA	host cell factor C1 [Source:HGNC Symbol;Acc:HGNC:4839]	protein_coding;processed_transcript	DOID:0050686(organ_system_cancer);DOID:0060083(immune_system_cancer);DOID:1240(leukemia);DOID:14566(disease_of_cellular_proliferation);DOID:162(cancer);DOID:2531(hematologic_cancer);DOID:4(disease)	R-HSA-1592232(Expression of TFB1M);R-HSA-1592250(NRF1, PPRC1:HCFC1:NRF2 bind the TFB1M promoter);R-HSA-1592252(Expression of TFB2M);R-HSA-2466367(NRF1, PPRC1:HCFC1:NRF2 bind the TFB2M promoter);R-HSA-3321805(NSL acetylates histone H4);R-HSA-5689630(BAP1 binds BAP1-interacting complex);R-HSA-5690759(BAP1:Ub-HCFC1 deubiquitinates BAP1:Ub-HCFC1);R-HSA-5690785(BAP1 binds Ub-HCFC1);R-HSA-5690790(Histo…	15.0615	17.2177	18.4385	13.9325	11.5155	15.2682	1.24564	0.316887	0.00584597	0.444968	up	no
ENSG00000164211	STARD4	134429	ENST00000296632;ENST00000510346;ENST00000502931;ENST00000511436;ENST00000505803;ENST00000502322;ENST00000511569;ENST00000511137;ENST00000455172;ENST00000512160;ENST00000509887;ENST00000508215	GO:0005515(protein binding);GO:0005737(cytoplasm);GO:0005783(endoplasmic reticulum);GO:0005829(cytosol);GO:0006869(lipid transport);GO:0008289(lipid binding);GO:0010879(cholesterol transport involved in cholesterol storage);GO:0015485(cholesterol binding);GO:0031410(cytoplasmic vesicle);GO:0032367(intracellular cholesterol transport);GO:0070508(cholesterol import);GO:0070859(positive regulation o…	NA	NA	NA	NA	StAR related lipid transfer domain containing 4 [Source:HGNC Symbol;Acc:HGNC:18058]	protein_coding;processed_transcript;nonsense_mediated_decay;retained_intron	NA	R-HSA-196126(CHOL translocates from cytosol to mitochondrial intermembrane space)	19.4052	19.3956	20.0095	22.4288	25.258	21.1042	0.854912	-0.226152	0.00585914	0.444968	down	no
[truncated: 32,891 more rows]
