# Supplementary material for: Gut microbiota derived metabolite trimethylamine N-oxide influences prostate cancer progression via the p38/HMOX1 pathway
Source: Front Pharmacol. 2025 Jan 9;15:1526051. doi: 10.3389/fphar.2024.1526051 (PMC11754881; doi:10.3389/fphar.2024.1526051)
Supplement: Supplementary file 3 [file Table1.xlsx]

## Sheet: Sheet1
primer	suquence
IER2 Forward Primer	CCAAAGTCAGCCGCAAACG
IER2 Reverse Primer	ATGACGCTCCCTCCTCTTCTTC
ZNF593 Forward Primer	TGCGCGAGGTACTTCATCG
ZNF593 Reverse Primer	CTTGTGGTCTTTGGATCGGAA
SLX9 Forward Primer	GGAAGGACTGGGCGTTCATC
SLX9 Reverse Primer	GTGACACTCCTCACGTCCAG
EGR1 Forward Primer	GCAGCCTTCGCTAACCC
EGR1 Reverse Primer	GGGACTGGTAGCTGGTATTGAG
HSPA1B Forward Primer	GAGATCGACTCTCTGTTCGAGG
HSPA1B Reverse Primer	GCCCGTTGAAGAAGTCCTG
ALKBH7 Forward Primer	GGCTGGAACTCTTGCTGGAG
ALKBH7 Reverse Primer	TCCCGAAGGATCTCATGGGAG
HMOX1 Forward Primer	AAGTTCAAGCAGCTCTACCG
HMOX1 Reverse Primer	TTGGCCTCTTCTATCACCCT
JUNB Forward Primer	ACGACTCATACACAGCTACGG
JUNB Reverse Primer	GCTCGGTTTCAGGAGTTTGTAGT
G0S2 Forward Primer	GGCCTGATGGAGACTGTGTG
G0S2 Reverse Primer	CTTGCTTCTGGAGAGCCTGT
ID1 Forward Primer	ACGACATGAACGGCTGTTACTC
ID1 Reverse Primer	GCTCCAACTGAAGGTCCCTGAT
GAPDH Forward Primer	GAAGGTGAAGGTCGGAGTC
GAPDH Reverse Primer	GAAGATGGTGATGGGATTTC
siRNA		sense(5'-3')	antisense(5'-3')
HMOX1-si-1		CAGAAGAGCUGCACCGCAA	UUGCGGUGCAGCUCUUCUG
HMOX1-si-2		CCAAGUUCAAGCAGCUCUA	UAGAGCUGCUUGAACUUGG
HMOX1-si-3		GCAGAGAAUGCUGAGUUCA	UGAACUCAGCAUUCUCUGC
